# Supplementary material for: Genome Assemblies for Seven Families of Birds From the Global South
Source: Mol Ecol Resour. 2026 Jul 15;26(5):e70162. doi: 10.1111/1755-0998.70162 (PMC13373495; doi:10.1111/1755-0998.70162)
Supplement: Supplementary file 1 — Data S1: men70162‐sup‐0001‐DataS1.xlsx. [file MEN-26-e70162-s004.xlsx]

## Sheet: Read_stats
Sno	Species	Ring no	Raw-reads_NanoPore	Trimmed-reads_NanoPore	ReadLength(N50)_NanoPore	Mean-readlength_NanoPore	Mean-readquality_NanoPore	Raw-reads_Illumina	Trimmed-reads_Illumina
1	Black-naped Monarch	Z4874	1708443	1619435	17470	5434.9	12.3	116681989	116675894
2	Blue-bearded Bee-eater	B1395	2382370	2318934	11761	4583.8	12.3	93780055	93752961
3	Brown-cheeked Fulvetta	A264642	2004707	1872356	18343	4898.8	12	79804933	79795148
4	Indian Yellow Tit	A4602	3634946	3576875	9065	3423.6	12.4	93875597	93863500
5	Malabar Trogon	AB4001	2374092	2371985	13058	4056.2	12.1	82218170	82174143
6	Malabar Whistling Thrush	B2007	4878939	4827634	7531	2558.6	12.1	98134178	98088369
7	Orange-headed Thrush	AB4034	2802297	2626505	13006	4021.5	11.8	129474546	129464259
	Total		19785794	19213724				693969468	693814274
	Average		2826542	2.74482e+06	12890.6			9.91385e+07	9.91163e+07
	% Trimmed			97.1087					99.9776
