# Supplementary material for: Genome Assemblies for Seven Families of Birds From the Global South
Source: Mol Ecol Resour. 2026 Jul 15;26(5):e70162. doi: 10.1111/1755-0998.70162 (PMC13373495; doi:10.1111/1755-0998.70162)
Supplement: Supplementary file 2 — Data S2: men70162‐sup‐0002‐DataS2.xlsx. [file MEN-26-e70162-s003.xlsx]

## Sheet: bNycAth1.1
==================================================
file name: bNycAth1.1.fasta
sequences: 3539
total length: 1133671820 bp (1133495035 bp excl N/X-runs)
GC level: 42.81 %
bases masked: 125502063 bp ( 11.07 %)
==================================================
number of length percentage
elements* occupied of sequence
--------------------------------------------------
Retroelements 250485 99959006 bp 8.82 %
SINEs: 4163 508363 bp 0.04 %
Penelope: 331 104186 bp 0.01 %
LINEs: 190719 70300876 bp 6.20 %
CRE/SLACS 0 0 bp 0.00 %
L2/CR1/Rex 190719 70300876 bp 6.20 %
R1/LOA/Jockey 0 0 bp 0.00 %
R2/R4/NeSL 0 0 bp 0.00 %
RTE/Bov-B 0 0 bp 0.00 %
L1/CIN4 0 0 bp 0.00 %
LTR elements: 55272 29045581 bp 2.56 %
BEL/Pao 147 201950 bp 0.02 %
Ty1/Copia 0 0 bp 0.00 %
Gypsy/DIRS1 781 333091 bp 0.03 %
Retroviral 47267 25107657 bp 2.21 %
DNA transposons 3331 528007 bp 0.05 %
hobo-Activator 892 264452 bp 0.02 %
Tc1-IS630-Pogo 71 8332 bp 0.00 %
En-Spm 0 0 bp 0.00 %
MULE-MuDR 0 0 bp 0.00 %
PiggyBac 0 0 bp 0.00 %
Tourist/Harbinger 134 13054 bp 0.00 %
Other (Mirage, 0 0 bp 0.00 %
P-element, Transib)
Rolling-circles 0 0 bp 0.00 %
Unclassified: 47751 13214898 bp 1.17 %
Total interspersed repeats: 113701911 bp 10.03 %
Small RNA: 957 120701 bp 0.01 %
Satellites: 5 4097 bp 0.00 %
Simple repeats: 194854 9493047 bp 0.84 %
Low complexity: 45632 2296839 bp 0.20 %
==================================================
* most repeats fragmented by insertions or deletions
have been counted as one element
run with rmblastn version 2.14.1+
The query was compared to classified sequences in "bbbeeeater-families.fa"
FamDB:

## Sheet: bAlcPoi1.1
==================================================
file name: bAlcPoi1.1.fasta
sequences: 2657
total length: 1069769655 bp (1069739380 bp excl N/X-runs)
GC level: 42.43 %
bases masked: 117139052 bp ( 10.95 %)
==================================================
number of length percentage
elements* occupied of sequence
--------------------------------------------------
Retroelements 240456 81305158 bp 7.60 %
SINEs: 3063 258153 bp 0.02 %
Penelope: 0 0 bp 0.00 %
LINEs: 133035 35254112 bp 3.30 %
CRE/SLACS 0 0 bp 0.00 %
L2/CR1/Rex 132852 35178171 bp 3.29 %
R1/LOA/Jockey 0 0 bp 0.00 %
R2/R4/NeSL 80 63263 bp 0.01 %
RTE/Bov-B 0 0 bp 0.00 %
L1/CIN4 103 12678 bp 0.00 %
LTR elements: 104358 45792893 bp 4.28 %
BEL/Pao 0 0 bp 0.00 %
Ty1/Copia 0 0 bp 0.00 %
Gypsy/DIRS1 155 83922 bp 0.01 %
Retroviral 89358 41966190 bp 3.92 %
DNA transposons 3061 558756 bp 0.05 %
hobo-Activator 185 27318 bp 0.00 %
Tc1-IS630-Pogo 63 11590 bp 0.00 %
En-Spm 0 0 bp 0.00 %
MULE-MuDR 348 117758 bp 0.01 %
PiggyBac 0 0 bp 0.00 %
Tourist/Harbinger 208 72301 bp 0.01 %
Other (Mirage, 0 0 bp 0.00 %
P-element, Transib)
Rolling-circles 1955 619011 bp 0.06 %
Unclassified: 50113 17117605 bp 1.60 %
Total interspersed repeats: 98981519 bp 9.25 %
Small RNA: 1423 120099 bp 0.01 %
Satellites: 1476 1869758 bp 0.17 %
Simple repeats: 239902 12804748 bp 1.20 %
Low complexity: 49621 2864016 bp 0.27 %
==================================================
* most repeats fragmented by insertions or deletions
have been counted as one element
run with rmblastn version 2.14.1+
The query was compared to classified sequences in "Fulvetta-families.fa"
FamDB:

## Sheet: bGeoCit1.1
==================================================
file name: bGeoCit1.1.fasta
sequences: 2296
total length: 1049469650 bp (1049353092 bp excl N/X-runs)
GC level: 42.22 %
bases masked: 107807382 bp ( 10.27 %)
==================================================
number of length percentage
elements* occupied of sequence
--------------------------------------------------
Retroelements 233047 67161882 bp 6.40 %
SINEs: 3628 407312 bp 0.04 %
Penelope: 38 5135 bp 0.00 %
LINEs: 135541 31846594 bp 3.03 %
CRE/SLACS 0 0 bp 0.00 %
L2/CR1/Rex 134971 31768217 bp 3.03 %
R1/LOA/Jockey 0 0 bp 0.00 %
R2/R4/NeSL 53 9136 bp 0.00 %
RTE/Bov-B 0 0 bp 0.00 %
L1/CIN4 103 22318 bp 0.00 %
LTR elements: 93878 34907976 bp 3.33 %
BEL/Pao 97 88601 bp 0.01 %
Ty1/Copia 0 0 bp 0.00 %
Gypsy/DIRS1 253 56171 bp 0.01 %
Retroviral 84277 33089757 bp 3.15 %
DNA transposons 40238 8153082 bp 0.78 %
hobo-Activator 229 34767 bp 0.00 %
Tc1-IS630-Pogo 38059 7593067 bp 0.72 %
En-Spm 0 0 bp 0.00 %
MULE-MuDR 0 0 bp 0.00 %
PiggyBac 0 0 bp 0.00 %
Tourist/Harbinger 820 393101 bp 0.04 %
Other (Mirage, 0 0 bp 0.00 %
P-element, Transib)
Rolling-circles 2326 1182046 bp 0.11 %
Unclassified: 49689 13962112 bp 1.33 %
Total interspersed repeats: 89282211 bp 8.51 %
Small RNA: 1448 138557 bp 0.01 %
Satellites: 2518 1502016 bp 0.14 %
Simple repeats: 240642 12945651 bp 1.23 %
Low complexity: 48316 2887855 bp 0.28 %
==================================================
* most repeats fragmented by insertions or deletions
have been counted as one element
RepeatMasker version 4.1.6 , default mode
run with rmblastn version 2.14.1+
The query was compared to classified sequences in "Geokichla_citrina-families.fa"
FamDB:

## Sheet: bHarFas1.1
==================================================
file name: bHarFas1.1.fasta
sequences: 3749
total length: 1109012161 bp (1108900107 bp excl N/X-runs)
GC level: 42.71 %
bases masked: 109469737 bp ( 9.87 %)
==================================================
number of length percentage
elements* occupied of sequence
--------------------------------------------------
Retroelements 222910 89342330 bp 8.06 %
SINEs: 8130 988570 bp 0.09 %
Penelope: 382 97583 bp 0.01 %
LINEs: 180967 70682576 bp 6.37 %
CRE/SLACS 0 0 bp 0.00 %
L2/CR1/Rex 178081 68333168 bp 6.16 %
R1/LOA/Jockey 0 0 bp 0.00 %
R2/R4/NeSL 0 0 bp 0.00 %
RTE/Bov-B 1868 2204743 bp 0.20 %
L1/CIN4 39 5650 bp 0.00 %
LTR elements: 33431 17573601 bp 1.58 %
BEL/Pao 0 0 bp 0.00 %
Ty1/Copia 0 0 bp 0.00 %
Gypsy/DIRS1 0 0 bp 0.00 %
Retroviral 31713 17065517 bp 1.54 %
DNA transposons 9869 1350868 bp 0.12 %
hobo-Activator 1185 165654 bp 0.01 %
Tc1-IS630-Pogo 1259 465866 bp 0.04 %
En-Spm 0 0 bp 0.00 %
MULE-MuDR 0 0 bp 0.00 %
PiggyBac 0 0 bp 0.00 %
Tourist/Harbinger 1024 88619 bp 0.01 %
Other (Mirage, 0 0 bp 0.00 %
P-element, Transib)
Rolling-circles 0 0 bp 0.00 %
Unclassified: 37485 8028509 bp 0.72 %
Total interspersed repeats: 98721707 bp 8.90 %
Small RNA: 5423 657676 bp 0.06 %
Satellites: 0 0 bp 0.00 %
Simple repeats: 189451 8515366 bp 0.77 %
Low complexity: 43334 2219613 bp 0.20 %
==================================================
* most repeats fragmented by insertions or deletions
have been counted as one element
run with rmblastn version 2.14.1+
The query was compared to classified sequences in "Trogon-families.fa"
FamDB:

## Sheet: bMacApl1.1
==================================================
file name: bMacApl1.1.fasta
sequences: 3085
total length: 1042436998 bp (1042326224 bp excl N/X-runs)
GC level: 41.91 %
bases masked: 95261721 bp ( 9.14 %)
==================================================
number of length percentage
elements* occupied of sequence
--------------------------------------------------
Retroelements 201657 65983227 bp 6.33 %
SINEs: 5069 607275 bp 0.06 %
Penelope: 0 0 bp 0.00 %
LINEs: 125311 31980806 bp 3.07 %
CRE/SLACS 0 0 bp 0.00 %
L2/CR1/Rex 125271 31968241 bp 3.07 %
R1/LOA/Jockey 0 0 bp 0.00 %
R2/R4/NeSL 0 0 bp 0.00 %
RTE/Bov-B 30 10371 bp 0.00 %
L1/CIN4 10 2194 bp 0.00 %
LTR elements: 71277 33395146 bp 3.20 %
BEL/Pao 0 0 bp 0.00 %
Ty1/Copia 0 0 bp 0.00 %
Gypsy/DIRS1 1139 650954 bp 0.06 %
Retroviral 63306 30661409 bp 2.94 %
DNA transposons 5374 784742 bp 0.08 %
hobo-Activator 958 328835 bp 0.03 %
Tc1-IS630-Pogo 202 33513 bp 0.00 %
En-Spm 0 0 bp 0.00 %
MULE-MuDR 0 0 bp 0.00 %
PiggyBac 0 0 bp 0.00 %
Tourist/Harbinger 818 95277 bp 0.01 %
Other (Mirage, 0 0 bp 0.00 %
P-element, Transib)
Rolling-circles 1899 675058 bp 0.06 %
Unclassified: 27505 9116698 bp 0.87 %
Total interspersed repeats: 75884667 bp 7.28 %
Small RNA: 3094 368500 bp 0.04 %
Satellites: 520 225050 bp 0.02 %
Simple repeats: 244456 15526083 bp 1.49 %
Low complexity: 50309 2907897 bp 0.28 %
==================================================
* most repeats fragmented by insertions or deletions
have been counted as one element
run with rmblastn version 2.14.1+
The query was compared to classified sequences in "IYTit-families.fa"
FamDB:

## Sheet: bHypAzu1.1
==================================================
file name: bHypAzu1.1.fasta
sequences: 1775
total length: 1060508096 bp (1060450367 bp excl N/X-runs)
GC level: 42.62 %
bases masked: 92009810 bp ( 8.68 %)
==================================================
number of length percentage
elements* occupied of sequence
--------------------------------------------------
Retroelements 199889 64912145 bp 6.12 %
SINEs: 5459 796923 bp 0.08 %
Penelope: 176 102669 bp 0.01 %
LINEs: 134558 37083429 bp 3.50 %
CRE/SLACS 0 0 bp 0.00 %
L2/CR1/Rex 134382 36979028 bp 3.49 %
R1/LOA/Jockey 121 77344 bp 0.01 %
R2/R4/NeSL 0 0 bp 0.00 %
RTE/Bov-B 0 0 bp 0.00 %
L1/CIN4 12 3374 bp 0.00 %
LTR elements: 59696 26929124 bp 2.54 %
BEL/Pao 0 0 bp 0.00 %
Ty1/Copia 0 0 bp 0.00 %
Gypsy/DIRS1 172 118574 bp 0.01 %
Retroviral 52821 24312222 bp 2.29 %
DNA transposons 3773 804515 bp 0.08 %
hobo-Activator 860 184311 bp 0.02 %
Tc1-IS630-Pogo 131 20154 bp 0.00 %
En-Spm 0 0 bp 0.00 %
MULE-MuDR 0 0 bp 0.00 %
PiggyBac 0 0 bp 0.00 %
Tourist/Harbinger 573 236766 bp 0.02 %
Other (Mirage, 0 0 bp 0.00 %
P-element, Transib)
Rolling-circles 1566 567402 bp 0.05 %
Unclassified: 31447 10742413 bp 1.01 %
Total interspersed repeats: 76459073 bp 7.21 %
Small RNA: 3390 581873 bp 0.05 %
Satellites: 1159 754761 bp 0.07 %
Simple repeats: 222216 11591429 bp 1.09 %
Low complexity: 45297 2619814 bp 0.25 %
==================================================
* most repeats fragmented by insertions or deletions
have been counted as one element
run with rmblastn version 2.14.1+
The query was compared to classified sequences in "Monarch-families.fa"
FamDB:

## Sheet: bMyoHor1.1
==================================================
file name: bMyoHor1.1.fasta
sequences: 3886
total length: 1030636698 bp (1030559631 bp excl N/X-runs)
GC level: 41.86 %
bases masked: 86970375 bp ( 8.44 %)
==================================================
number of length percentage
elements* occupied of sequence
--------------------------------------------------
Retroelements 205338 58086096 bp 5.64 %
SINEs: 3012 284744 bp 0.03 %
Penelope: 550 62363 bp 0.01 %
LINEs: 129670 32261071 bp 3.13 %
CRE/SLACS 0 0 bp 0.00 %
L2/CR1/Rex 129538 32224018 bp 3.13 %
R1/LOA/Jockey 0 0 bp 0.00 %
R2/R4/NeSL 0 0 bp 0.00 %
RTE/Bov-B 0 0 bp 0.00 %
L1/CIN4 132 37053 bp 0.00 %
LTR elements: 72106 25477918 bp 2.47 %
BEL/Pao 32 27142 bp 0.00 %
Ty1/Copia 0 0 bp 0.00 %
Gypsy/DIRS1 78 15583 bp 0.00 %
Retroviral 71354 25278738 bp 2.45 %
DNA transposons 5111 1334905 bp 0.13 %
hobo-Activator 388 56381 bp 0.01 %
Tc1-IS630-Pogo 62 11887 bp 0.00 %
En-Spm 0 0 bp 0.00 %
MULE-MuDR 1052 447993 bp 0.04 %
PiggyBac 0 0 bp 0.00 %
Tourist/Harbinger 2308 656725 bp 0.06 %
Other (Mirage, 0 0 bp 0.00 %
P-element, Transib)
Rolling-circles 907 705045 bp 0.07 %
Unclassified: 26017 8210119 bp 0.80 %
Total interspersed repeats: 67631120 bp 6.56 %
Small RNA: 1481 111353 bp 0.01 %
Satellites: 2586 1494703 bp 0.15 %
Simple repeats: 254327 14120770 bp 1.37 %
Low complexity: 50118 3012798 bp 0.29 %
==================================================
* most repeats fragmented by insertions or deletions
have been counted as one element
run with rmblastn version 2.14.1+
The query was compared to classified sequences in "MWT-families.fa"
FamDB:
