# Supplementary material for: Genome Assemblies for Seven Families of Birds From the Global South
Source: Mol Ecol Resour. 2026 Jul 15;26(5):e70162. doi: 10.1111/1755-0998.70162 (PMC13373495; doi:10.1111/1755-0998.70162)
Supplement: Supplementary file 3 — Data S3: men70162‐sup‐0003‐Supinfo.tsv. [file MEN-26-e70162-s001.tsv]

Assembly Accession	Assembly Name	Organism Name	Organism Taxonomic ID	Assembly Stats Total Sequence Length	Assembly Level	Assembly Release Date	WGS project accession	Assembly Stats Contig N50	Assembly Stats Scaffold N50	Assembly Stats Number of Scaffolds	Assembly BioProject Accession	Assembly BioSample Accession
GCA_048319975.1	ASM4831997v1	Cairina moschata	8855	1100132706	Chromosome	2025-03-04		9791839	82343468	39	PRJNA984447	SAMN35768735
GCA_045791835.1	ASM4579183v1	Pavo cristatus	9049	1041763075	Chromosome	2024-12-06	JBGFCS01	30501418	94977930	38	PRJNA1143721	SAMN43017984
GCA_016699485.1	bGalGal1.mat.broiler.GRCg7b	Gallus gallus	9031	1053315467	Chromosome	2021-01-19	JAENSK01	18834961	90861225	213	PRJNA660757	SAMN15960293
GCF_016699485.2	bGalGal1.mat.broiler.GRCg7b	Gallus gallus	9031	1053315467	Chromosome	2021-01-19	JAENSK01	18834961	90861225	213	PRJNA660757	SAMN15960293
GCA_015476345.1	ZJU1.0	Anas platyrhynchos	8839	1188516685	Chromosome	2020-11-23	JACGAL01	5679408	76269206	755	PRJNA636121	SAMN15588841
GCF_015476345.1	ZJU1.0	Anas platyrhynchos	8839	1188516685	Chromosome	2020-11-23	JACGAL01	5679408	76269206	755	PRJNA636121	SAMN15588841
GCA_003957565.4	bTaeGut1.4.pri	Taeniopygia guttata	59729	1056254409	Chromosome	2021-05-04	RRCB02	8964551	70982421	198	PRJNA489098	SAMN02981239
GCF_003957565.2	bTaeGut1.4.pri	Taeniopygia guttata	59729	1056254409	Chromosome	2021-05-04	RRCB02	8964551	70982421	198	PRJNA489098	SAMN02981239
GCA_001577835.2	Coturnix japonica 2.1	Coturnix japonica	93934	927640260	Chromosome	2016-03-01	LSZS01	511217	2975000	2530	PRJNA292031	SAMN03989050
GCF_001577835.2	Coturnix japonica 2.1	Coturnix japonica	93934	927640260	Chromosome	2016-03-01	LSZS01	511217	2975000	2530	PRJNA292031	SAMN03989050
GCA_040182565.1	Taihu_goose_T2T_genome	Anser cygnoides	8845	1215337776	Chromosome	2024-06-14	JBECYW01	39655246	81007908	74	PRJNA1111257	SAMN41386743
GCF_040182565.1	Taihu_goose_T2T_genome	Anser cygnoides	8845	1215337776	Chromosome	2024-06-14	JBECYW01	39655246	81007908	74	PRJNA1111257	SAMN41386743
GCA_000146605.4	Turkey_5.1	Meleagris gallopavo	9103	1115457962	Chromosome	2019-10-21	ADDD02	27076	3898092	187694	PRJNA42129	SAMN02981253
GCF_000146605.3	Turkey_5.1	Meleagris gallopavo	9103	1115457962	Chromosome	2019-10-21	ADDD02	27076	3898092	187694	PRJNA42129	SAMN02981253
GCA_036013475.2	bColLiv1.pat.W.v2	Columba livia	8932	1325566026	Chromosome	2024-04-08	JAYMZD02	14042120	68980706	869	PRJNA1054131	SAMN38891892
GCF_036013475.1	bColLiv1.pat.W.v2	Columba livia	8932	1325566026	Chromosome	2024-04-08	JAYMZD02	14042120	68980706	869	PRJNA1054131	SAMN38891892
GCA_036370855.1	bDroNov1.hap1	Dromaius novaehollandiae	8790	1468706110	Chromosome	2024-02-26	JAZAQV01	24239989	77929039	271	PRJNA1061216	SAMN39262816
GCF_036370855.1	bDroNov1.hap1	Dromaius novaehollandiae	8790	1468706110	Chromosome	2024-02-26	JAZAQV01	24239989	77929039	271	PRJNA1061216	SAMN39262816
GCF_900496995.4	bAquChr1.4	Aquila chrysaetos chrysaetos	223781	1233704830	Chromosome	2021-03-26	UFQG04	21924221	46934974	144	PRJEB27699	SAMEA994725
GCA_022539315.2	serCan2020	Serinus canaria	9135	1050336073	Chromosome	2022-08-25	JAKSEN01	12206373	72083177	684	PRJNA807488	SAMN25990113
GCF_022539315.1	serCan2020	Serinus canaria	9135	1050336073	Chromosome	2022-08-25	JAKSEN01	12206373	72083177	684	PRJNA807488	SAMN25990113
GCA_964211835.1	bAnsAns1.hap1.1	Anser anser	8843	1313438308	Chromosome	2024-07-31	CAXOSM01	2674135	78965412	818	PRJEB78491	SAMEA113398854
GCA_040807025.1	bStrCam1.hap1	Struthio camelus	8801	1452018929	Chromosome	2024-07-22	JBFMIB01	28829471	84633522	262	PRJNA1129091	SAMN42123890
GCF_040807025.1	bStrCam1.hap1	Struthio camelus	8801	1452018929	Chromosome	2024-07-22	JBFMIB01	28829471	84633522	262	PRJNA1129091	SAMN42123890
GCA_001522545.3	Parus_major1.1	Parus major	9157	1020293992	Chromosome	2019-01-15	JRXK01	148693	71365269	1674	PRJNA208335	SAMN03083587
GCF_001522545.3	Parus_major1.1	Parus major	9157	1020293992	Chromosome	2019-01-15	JRXK01	148693	71365269	1674	PRJNA208335	SAMN03083587
GCA_035770615.1	bMelMel2.pri	Melospiza melodia melodia	1914991	1541245192	Chromosome	2024-01-24	JAYKKP01	19453098	77460261	353	PRJNA1006794	SAMN35847297
GCF_035770615.1	bMelMel2.pri	Melospiza melodia melodia	1914991	1541245192	Chromosome	2024-01-24	JAYKKP01	19453098	77460261	353	PRJNA1006794	SAMN35847297
GCA_012275295.1	bMelUnd1.mat.Z	Melopsittacus undulatus	13146	1171617451	Chromosome	2020-04-13	JAAVWG01	16636420	104092594	864	PRJNA612327	SAMN12623090
GCF_012275295.1	bMelUnd1.mat.Z	Melopsittacus undulatus	13146	1171617451	Chromosome	2020-04-13	JAAVWG01	16636420	104092594	864	PRJNA612327	SAMN12623090
GCA_023634155.1	bFalPer1.pri	Falco peregrinus	8954	1311580791	Chromosome	2022-06-02	JAMOAR01	15744644	93682670	124	PRJNA842834	SAMN28688290
GCF_023634155.1	bFalPer1.pri	Falco peregrinus	8954	1311580791	Chromosome	2022-06-02	JAMOAR01	15744644	93682670	124	PRJNA842834	SAMN28688290
GCA_036417665.1	bPasDom1.hap1	Passer domesticus	48849	1310114252	Chromosome	2024-02-07	JAZGKA01	20590000	83066519	334	PRJNA1064421	SAMN39255856
GCF_036417665.1	bPasDom1.hap1	Passer domesticus	48849	1310114252	Chromosome	2024-02-07	JAZGKA01	20590000	83066519	334	PRJNA1064421	SAMN39255856
GCA_018139145.2	ASM1813914v2	Gymnogyps californianus	33616	1240248578	Chromosome	2022-09-01	JAGKTE02	17075888	85355094	542	PRJNA718609	SAMN18477433
GCF_018139145.2	ASM1813914v2	Gymnogyps californianus	33616	1240248578	Chromosome	2022-09-01	JAGKTE02	17075888	85355094	542	PRJNA718609	SAMN18477433
GCA_003829775.2	dark-eyed_junco_22Sep2020_assembly	Junco hyemalis	40217	1031523570	Chromosome	2022-06-02	QZWM02	75757	71317294	4684	PRJNA493001	SAMN10120167
GCA_015227805.3	bHirRus1.pri.v3	Hirundo rustica	43150	1105955550	Chromosome	2021-11-30	JADDRP03	2794774	76187387	617	PRJNA636192	SAMN14675488
GCF_015227805.2	bHirRus1.pri.v3	Hirundo rustica	43150	1105955550	Chromosome	2021-11-30	JADDRP03	2794774	76187387	617	PRJNA636192	SAMN14675488
GCA_037305975.1	CPswu_hap2	Chrysolophus pictus	9089	1061050268	Chromosome	2024-03-20	JAYKPI01	37751291	72274759	100	PRJNA1048143	SAMN29628500
GCA_023634085.1	bFalChe1.pri	Falco cherrug	345164	1309366964	Chromosome	2022-06-02	JAMOAL01	21245687	92426045	282	PRJNA842831	SAMN28688204
GCF_023634085.1	bFalChe1.pri	Falco cherrug	345164	1309366964	Chromosome	2022-06-02	JAMOAL01	21245687	92426045	282	PRJNA842831	SAMN28688204
GCA_017976375.1	bCucCan1.pri	Cuculus canorus	55661	1180136575	Chromosome	2021-04-15	JAGIYT01	20797936	78325852	150	PRJNA562015	SAMN12629508
GCF_017976375.1	bCucCan1.pri	Cuculus canorus	55661	1180136575	Chromosome	2021-04-15	JAGIYT01	20797936	78325852	150	PRJNA562015	SAMN12629508
GCA_041296385.2	UR_Acoe_1.0	Aphelocoma coerulescens	39617	1330898477	Chromosome	2024-10-21	JBGGOT01	17285536	68049500	659	PRJNA1076903	SAMN39956395
GCA_041296385.1	UR_Acoe_1.0	Aphelocoma coerulescens	39617	1330898477	Chromosome	2024-08-16	JBGGOT01	17285536	68049500	659	PRJNA1076903	SAMN39956395
GCF_041296385.1	UR_Acoe_1.0	Aphelocoma coerulescens	39617	1330898477	Chromosome	2024-08-16	JBGGOT01	17285536	68049500	659	PRJNA1076903	SAMN39956395
GCA_027477595.1	bHaeMex1.pri	Haemorhous mexicanus	30427	1148216196	Chromosome	2022-12-29	JAPYKC01	16787335	77212160	183	PRJNA839499	SAMN28453576
GCF_027477595.1	bHaeMex1.pri	Haemorhous mexicanus	30427	1148216196	Chromosome	2022-12-29	JAPYKC01	16787335	77212160	183	PRJNA839499	SAMN28453576
GCA_003957555.2	bCalAnn1_v1.p	Calypte anna	9244	1059687259	Chromosome	2019-05-17	RRCD01	14522327	74081004	159	PRJNA489139	SAMN02265252
GCF_003957555.1	bCalAnn1_v1.p	Calypte anna	9244	1059687259	Chromosome	2019-05-16	RRCD01	14522327	74081004	159	PRJNA489139	SAMN02265252
GCA_951411735.1	bSomMol1.h1.1	Somateria mollissima	76058	1205423405	Chromosome	2023-06-27	CATOCB01	7862886	77552753	468	PRJEB61097	SAMEA112864454
GCA_002078875.2	NumMel1.0	Numida meleagris	8996	1043247365	Chromosome	2017-06-01	MTSP01	234926	7868035	2738	PRJNA352321	SAMN05969731
GCF_002078875.1	NumMel1.0	Numida meleagris	8996	1043247365	Chromosome	2017-06-01	MTSP01	234926	7868035	2738	PRJNA352321	SAMN05969731
GCA_005870125.1	lonStrDom2	Lonchura striata	40157	1060252993	Chromosome	2019-06-05	SWKX01	100423	71975342	2014	PRJNA369279	SAMN11521339
GCF_005870125.1	lonStrDom2	Lonchura striata	40157	1060252993	Chromosome	2019-06-05	SWKX01	100423	71975342	2014	PRJNA369279	SAMN11521339
GCA_009819775.1	bPhoRub2.pri	Phoenicopterus ruber ruber	9218	1246226932	Chromosome	2019-12-31	WNMK01	14700712	85472901	90	PRJNA561888	SAMN12614931
GCA_034638445.1	ASM3463844v1	Ciconia boyciana	52775	1240615254	Chromosome	2023-12-27	JAXHEA01	35788150	102765642	280	PRJNA1036389	SAMN38124791
GCA_029042245.1	ASM2904224v1	Aythya marila	189534	1135194460	Chromosome	2023-03-15	JAOQIG01	32460729	85439399	125	PRJNA880747	SAMN30881862
GCA_014839755.1	bSylBor1.pri	Sylvia borin	73324	1045652180	Chromosome	2020-10-02	JACEWE01	31914676	72750092	176	PRJNA561945	SAMN12618613
GCA_042478095.1	ASM4247809v1	Aythya ferina	219593	1130787795	Chromosome	2024-10-03	JARZHC01	31429927	85018818	95	PRJNA951943	SAMN34065594
GCA_964304615.1	bScoRus3.1	Scolopax rusticola	100826	1146562320	Chromosome	2024-11-06	CAYAQP01	23134235	32711373	395	PRJEB78438	SAMEA115861773
GCA_020745825.3	Agelaius phoeniceus 1.1	Agelaius phoeniceus	39638	1188530404	Chromosome	2023-03-15	JAIWQD01	22833505	36435137	440	PRJNA735624	SAMN19590559
GCF_020745825.1	Agelaius phoeniceus 1.1	Agelaius phoeniceus	39638	1188530404	Chromosome	2023-03-15	JAIWQD01	22833505	36435137	440	PRJNA735624	SAMN19590559
GCA_028858725.2	bColStr4.1.hap1	Colius striatus	57412	1212464869	Chromosome	2023-02-24	JARBXP01	21931325	89023854	190	PRJNA936149	SAMN33339572
GCF_028858725.1	bColStr4.1.hap1	Colius striatus	57412	1212464869	Chromosome	2023-02-24	JARBXP01	21931325	89023854	190	PRJNA936149	SAMN33339572
GCA_031885435.1	bPasSan2.pri	Passerculus sandwichensis	161624	1270923488	Chromosome	2023-09-25	JAVKUW01	19816254	64395891	109	PRJNA1006784	SAMN35784765
GCA_028389875.1	bPtePen1.pri	Rhea pennata	8795	1269000025	Chromosome	2023-02-06	JAQOLV01	19335416	82467789	179	PRJNA918801	SAMN32606345
GCF_028389875.1	bPtePen1.pri	Rhea pennata	8795	1269000025	Chromosome	2023-02-06	JAQOLV01	19335416	82467789	179	PRJNA918801	SAMN32606345
GCA_014839835.1	bDryPub1.pri	Dryobates pubescens	118200	1187939694	Chromosome	2020-10-02	JACNMV01	19150283	38715865	180	PRJNA561991	SAMN12629497
GCF_014839835.1	bDryPub1.pri	Dryobates pubescens	118200	1187939694	Chromosome	2020-10-02	JACNMV01	19150283	38715865	180	PRJNA561991	SAMN12629497
GCA_929443795.2	bAccGen1.2	Accipiter gentilis	8957	1398011397	Chromosome	2022-10-27	CAKNBG02	17712854	35025567	454	PRJEB50702	SAMEA8235650
GCA_929443795.1	bAccGen1.1	Accipiter gentilis	8957	1398011397	Chromosome	2022-02-09	CAKNBG01	17712854	35025567	454	PRJEB50702	SAMEA8235650
GCF_929443795.1	bAccGen1.1	Accipiter gentilis	8957	1398011397	Chromosome	2022-02-09	CAKNBG01	17712854	35025567	454	PRJEB50702	SAMEA8235650
GCA_045269165.1	RI_Zcap_1.0	Zonotrichia capensis	44391	1113638239	Chromosome	2024-11-25	JBFRCP01	15476969	71112957	1673	PRJNA1139422	SAMN42773618
GCA_015220075.1	bFalRus1.pri	Falco rusticolus	120794	1195829278	Chromosome	2020-11-03	JADCQO01	15323486	91094845	132	PRJNA561988	SAMN12629496
GCF_015220075.1	bFalRus1.pri	Falco rusticolus	120794	1195829278	Chromosome	2020-11-03	JADCQO01	15323486	91094845	132	PRJNA561988	SAMN12629496
GCA_025583725.1	ASM2558372v1	Anser indicus	8846	1129455536	Chromosome	2022-10-06	JANSVC01	5739385	65774817	484	PRJNA841826	SAMN28621702
GCA_009819885.2	bCatUst1.pri.v2	Catharus ustulatus	91951	1131616530	Chromosome	2020-12-22	WNMQ02	4908935	68462074	160	PRJNA561933	SAMN12618602
GCF_009819885.2	bCatUst1.pri.v2	Catharus ustulatus	91951	1131616530	Chromosome	2020-12-22	WNMQ02	4908935	68462074	160	PRJNA561933	SAMN12618602
GCA_947461875.1	bHalAlb1.1	Haliaeetus albicilla	8969	1320298205	Chromosome	2022-12-06	CANHOD01	4576000	44398590	188	PRJEB57865	SAMEA12857288
GCF_947461875.1	bHalAlb1.1	Haliaeetus albicilla	8969	1320298205	Chromosome	2022-12-06	CANHOD01	4576000	44398590	188	PRJEB57865	SAMEA12857288
GCA_035666275.1	chu_hap1.0	Alectoris chukar	9078	1034932086	Chromosome	2024-01-17	JAXHPU01	1069603	93605039	186	PRJNA780965	SAMN38194600
GCA_023343835.1	bLagMut1 primary	Lagopus muta	64668	1026755127	Chromosome	2022-05-12	JAMCCT01	17905263	71229700	164	PRJNA836583	SAMN25144835
GCF_023343835.1	bLagMut1 primary	Lagopus muta	64668	1026755127	Chromosome	2022-05-12	JAMCCT01	17905263	71229700	164	PRJNA836583	SAMN25144835
GCA_028769735.2	RI_Zleu_2.0	Zonotrichia leucophrys gambelii	257770	1123996003	Chromosome	2023-12-27	JAPPSN02	14729340	71969017	3792	PRJNA889240	SAMN31812169
GCF_028769735.1	RI_Zleu_2.0	Zonotrichia leucophrys gambelii	257770	1123996003	Chromosome	2023-12-27	JAPPSN02	14729340	71969017	3792	PRJNA889240	SAMN31812169
GCA_045364795.1	bWilVid1 haplotype 1	Willisornis vidua	1566151	1233406177	Chromosome	2024-12-02	JBIYRB01	4357226	68492996	1510	PRJNA1180198	SAMN44516465
GCA_036417845.1	bAptMan1.hap1	Apteryx mantelli	2696672	1504396159	Chromosome	2024-02-06	JAYMGQ01	19797665	88095958	408	PRJNA1061176	SAMN39257886
GCF_036417845.1	bAptMan1.hap1	Apteryx mantelli	2696672	1504396159	Chromosome	2024-02-06	JAYMGQ01	19797665	88095958	408	PRJNA1061176	SAMN39257886
GCA_037038585.2	bPatFas1.hap1	Patagioenas fasciata	372321	1454324034	Chromosome	2025-02-07	JBAMBU02	48246320	71669782	360	PRJNA1078807	SAMN40018840
GCF_037038585.1	bPatFas1.hap1	Patagioenas fasciata	372321	1454324034	Chromosome	2025-02-07	JBAMBU02	48246320	71669782	360	PRJNA1078807	SAMN40018840
GCA_026413225.1	OTswu	Otis tarda	73107	1198259872	Chromosome	2022-11-27	JAPMTP01	40962436	82831862	117	PRJNA903785	SAMN31812285
GCA_028858705.1	bGruAme1.mat	Grus americana	9117	1257821324	Chromosome	2023-02-24	JARBUS01	28324902	82903739	929	PRJNA924953	SAMN32775697
GCF_028858705.1	bGruAme1.mat	Grus americana	9117	1257821324	Chromosome	2023-02-24	JARBUS01	28324902	82903739	929	PRJNA924953	SAMN32775697
GCA_037042795.1	BPBGC_Maene_1.0	Molothrus aeneus	84833	1177171786	Chromosome	2024-03-07	JAXHEC01	25845000	70606200	527	PRJNA1045801	SAMN38454154
GCF_037042795.1	BPBGC_Maene_1.0	Molothrus aeneus	84833	1177171786	Chromosome	2024-03-07	JAXHEC01	25845000	70606200	527	PRJNA1045801	SAMN38454154
GCA_036013445.1	bCalNic1.hap1	Caloenas nicobarica	187106	1285834579	Chromosome	2024-01-26	JAYKXI01	25101800	79699707	806	PRJNA1061158	SAMN39256628
GCF_036013445.1	bCalNic1.hap1	Caloenas nicobarica	187106	1285834579	Chromosome	2024-01-26	JAYKXI01	25101800	79699707	806	PRJNA1061158	SAMN39256628
GCA_023638135.1	bFalBia1.pri	Falco biarmicus	345155	1285492283	Chromosome	2022-06-02	JAMOAT01	24892811	91472507	397	PRJNA842826	SAMN28688289
GCF_023638135.1	bFalBia1.pri	Falco biarmicus	345155	1285492283	Chromosome	2022-06-02	JAMOAT01	24892811	91472507	397	PRJNA842826	SAMN28688289
GCA_013407035.1	ASM1340703v1	Coloeus monedula	30423	1035863955	Chromosome	2020-07-13	JABDSK01	23262489	73777161	41	PRJNA626609	SAMN14646012
GCA_020740725.1	bCorHaw1.pri.cur	Corvus hawaiiensis	134902	1151594481	Chromosome	2021-11-04	JAJGSY01	23064755	76278832	187	PRJNA774314	SAMN22550278
GCF_020740725.1	bCorHaw1.pri.cur	Corvus hawaiiensis	134902	1151594481	Chromosome	2021-11-04	JAJGSY01	23064755	76278832	187	PRJNA774314	SAMN22550278
GCA_037157495.1	bLatDis1.hap1	Lathamus discolor	678569	1241003407	Chromosome	2024-03-15	JBBBVN01	19972387	126105786	367	PRJNA1085017	SAMN40289871
GCF_037157495.1	bLatDis1.hap1	Lathamus discolor	678569	1241003407	Chromosome	2024-03-15	JBBBVN01	19972387	126105786	367	PRJNA1085017	SAMN40289871
GCA_009819795.1	bAytFul2.pri	Aythya fuligula	219594	1126988109	Chromosome	2019-12-31	WNMM01	17816505	85905639	104	PRJNA561952	SAMN12621346
GCF_009819795.1	bAytFul2.pri	Aythya fuligula	219594	1126988109	Chromosome	2019-12-31	WNMM01	17816505	85905639	104	PRJNA561952	SAMN12621346
GCA_026419915.1	bHarHar1 primary haplotype	Harpia harpyja	202280	1351447071	Chromosome	2022-11-27	JAPMHW01	16799191	58111031	322	PRJNA896141	SAMN31530492
GCF_026419915.1	bHarHar1 primary haplotype	Harpia harpyja	202280	1351447071	Chromosome	2022-11-27	JAPMHW01	16799191	58111031	322	PRJNA896141	SAMN31530492
GCA_047716275.1	bStrUra1	Strix uralensis	36305	1380990639	Chromosome	2025-02-12	JBLIQI01	16359274	90173155	511	PRJNA1212906	SAMN46363354
GCA_026979565.1	bVidCha1 merged haplotype	Vidua chalybeata	81927	1080440577	Chromosome	2022-12-21	JAPVQZ01	15819291	72553174	177	PRJNA889055	SAMN12254000
GCF_026979565.1	bVidCha1 merged haplotype	Vidua chalybeata	81927	1080440577	Chromosome	2022-12-21	JAPVQZ01	15819291	72553174	177	PRJNA889055	SAMN12254000
GCA_027474245.1	bSphHub1.pri	Spheniscus humboldti	9240	1358357718	Chromosome	2022-12-28	JAPZLJ01	13936613	89079306	136	PRJNA838343	SAMN28408465
GCA_031877785.1	bStrAlu1.hap2	Strix aluco	111821	1219048950	Chromosome	2023-09-25	JAVFLE01	13783470	89677789	184	PRJNA1007266	SAMN37055808
GCA_030936135.1	bGavSte3.hap2	Gavia stellata	37040	1321270170	Chromosome	2023-08-30	JAVGIZ01	13765203	50637386	1185	PRJNA1008847	SAMN37096312
GCF_030936135.1	bGavSte3.hap2	Gavia stellata	37040	1321270170	Chromosome	2023-08-30	JAVGIZ01	13765203	50637386	1185	PRJNA1008847	SAMN37096312
GCA_012460135.3	BPBGC_Mater_1.1	Molothrus ater	84834	1087219985	Chromosome	2022-10-11	JAAQZI01	13273966	70107701	373	PRJNA606972	SAMN14074414
GCF_012460135.2	BPBGC_Mater_1.1	Molothrus ater	84834	1087219985	Chromosome	2022-10-11	JAAQZI01	13273966	70107701	373	PRJNA606972	SAMN14074414
GCA_047922985.1	bEudEle1_v1.hap1	Eudromia elegans	8805	1109672866	Chromosome	2025-02-20	JBLSCL01	11629215	66803183	396	PRJNA1224799	SAMN46865137
GCA_009650955.1	bCorMon1.pri	Corvus moneduloides	1196302	1112734094	Chromosome	2019-11-14	WHPO01	11524098	74699841	105	PRJNA560983	SAMN12368441
GCF_009650955.1	bCorMon1.pri	Corvus moneduloides	1196302	1112734094	Chromosome	2019-11-14	WHPO01	11524098	74699841	105	PRJNA560983	SAMN12368441
GCA_036250125.1	bDixPip1.hap1	Pseudopipra pipra	415032	1165201947	Chromosome	2024-01-31	JAZAVG01	10447158	75011098	696	PRJNA1057371	SAMN32739894
GCF_036250125.1	bDixPip1.hap1	Pseudopipra pipra	415032	1165201947	Chromosome	2024-01-31	JAZAVG01	10447158	75011098	696	PRJNA1057371	SAMN32739894
GCA_037013685.1	AcTris_vAus2.0	Acridotheres tristis	279927	1040539946	Chromosome	2024-03-06	JAQOXP01	10406399	72486765	256	PRJNA928557	SAMN32935147
GCA_030490865.1	bPoeAtr1.hap1	Poecile atricapillus	48891	1251116877	Chromosome	2023-07-18	JAUKOI01	8462732	107919339	306	PRJNA972429	SAMN35074507
GCF_030490865.1	bPoeAtr1.hap1	Poecile atricapillus	48891	1251116877	Chromosome	2023-07-18	JAUKOI01	8462732	107919339	306	PRJNA972429	SAMN35074507
GCA_009769625.2	bCygOlo1.pri.v2	Cygnus olor	8869	1134169903	Chromosome	2021-03-31	WNMI02	8308965	81481363	170	PRJNA561960	SAMN12621369
GCF_009769625.2	bCygOlo1.pri.v2	Cygnus olor	8869	1134169903	Chromosome	2021-03-31	WNMI02	8308965	81481363	170	PRJNA561960	SAMN12621369
GCA_039878825.1	bCotChi1.hap2	Excalfactoria chinensis	46218	966847183	Chromosome	2024-05-31	JBDMBA01	7816141	86361526	191	PRJNA1108770	SAMN41253798
GCA_008360975.2	HeHo_2.0	Lichenostomus cassidix	1497555	1102944376	Chromosome	2022-02-11	VLJF02	6736108	63800663	894	PRJNA554936	SAMN12287370
GCA_963264785.1	bPsiEch3.1	Psittacula echo	232653	1203813063	Chromosome	2023-08-20	CAUJLS01	5922112	106987384	171	PRJEB65273	SAMEA12361725
GCA_903797595.2	bEriRub2.2	Erithacus rubecula	37610	1086738418	Chromosome	2021-05-03	CAIGJR02	5585877	60684490	1119	PRJEB38658	SAMEA4760689
GCA_963082525.1	bNesMay2.1	Nesoenas mayeri	187126	1183254979	Chromosome	2023-08-09	CAUJAP01	4840756	78184682	142	PRJEB64783	SAMEA12922160
GCA_963921805.1	bPhaCar2.1	Phalacrocorax carbo	9209	1283623959	Chromosome	2024-02-09	CAWUGV01	4631399	84621172	350	PRJEB71801	SAMEA8228692
GCF_963921805.1	bPhaCar2.1	Phalacrocorax carbo	9209	1283623959	Chromosome	2024-02-09	CAWUGV01	4631399	84621172	350	PRJEB71801	SAMEA8228692
GCA_964188355.1	bButBut1.hap1.1	Buteo buteo	30397	1303682556	Chromosome	2024-06-21	CAXLPB01	4249591	46961128	543	PRJEB76733	SAMEA114594453
GCA_963924245.1	bChrRid1.1	Chroicocephalus ridibundus	1192867	1417554307	Chromosome	2024-01-20	CAWUPF01	4003687	83755488	728	PRJEB71951	SAMEA112468038
GCF_963924245.1	bChrRid1.1	Chroicocephalus ridibundus	1192867	1417554307	Chromosome	2024-01-20	CAWUPF01	4003687	83755488	728	PRJEB71951	SAMEA112468038
GCA_965151615.1	bCygCol1.1	Cygnus columbianus	110926	1293521421	Chromosome	2025-02-15	CBCUAN01	3838603	78162771	602	PRJEB85807	SAMEA112468031
GCA_964273445.1	bStrDea1.hap1.1	Streptopelia decaocto	177147	1290939990	Chromosome	2024-10-04	CAXWWO01	2425281	78754139	2450	PRJEB80767	SAMEA113398962
GCA_000247815.2	FicAlb1.5	Ficedula albicollis	59894	1118326800	Chromosome	2013-06-27	AGTO02	410964	6542656	21835	PRJNA75089	SAMN02981387
GCF_000247815.1	FicAlb1.5	Ficedula albicollis	59894	1118326800	Chromosome	2013-06-27	AGTO02	410964	6542656	21835	PRJNA75089	SAMN02981387
GCA_015220805.1	bPogPus1.pri	Pogoniulus pusillus	488313	1272338968	Chromosome	2020-11-03	JADCQK01	16792259	33994490	252	PRJNA637953	SAMN15098508
GCF_015220805.1	bPogPus1.pri	Pogoniulus pusillus	488313	1272338968	Chromosome	2020-11-03	JADCQK01	16792259	33994490	252	PRJNA637953	SAMN15098508
GCA_963513975.1	bFriCoe1.1	Fringilla coelebs	37598	1209226962	Chromosome	2023-09-28	CAUPSF01	3733973	73246393	459	PRJEB66368	SAMEA9359753
GCA_000738735.6	ASM73873v6	Corvus cornix cornix	932674	1030864775	Chromosome	2022-04-01	JPSR04	8553235	73732264	46	PRJNA192205	SAMN02143031
GCF_000738735.6	ASM73873v6	Corvus cornix cornix	932674	1030864775	Chromosome	2022-04-01	JPSR04	8553235	73732264	46	PRJNA192205	SAMN02143031
GCA_015832195.1	Motacilla_alba_V1.0_pri	Motacilla alba alba	1094192	1072653902	Chromosome	2020-12-08	JACXWE01	8515530	72386170	618	PRJNA662706	SAMN16093224
GCF_015832195.1	Motacilla_alba_V1.0_pri	Motacilla alba alba	1094192	1072653902	Chromosome	2020-12-08	JACXWE01	8515530	72386170	618	PRJNA662706	SAMN16093224
GCA_037962945.1	bSarPap1.hap1	Sarcoramphus papa	43583	1543931415	Chromosome	2024-04-04	JBBMRM01	40899883	96420541	123	PRJNA1093106	SAMN40647026
GCA_028858755.1	bAraAra1.hap1	Ara ararauna	9226	1224360198	Chromosome	2023-02-24	JAQZCJ01	38811057	110438430	246	PRJNA931362	SAMN33059336
GCA_020745775.1	bTheCae1.pri.cur	Theristicus caerulescens	1118847	1203353649	Chromosome	2021-11-05	JAJGSR01	37098842	101368359	87	PRJNA774297	SAMN22550094
GCA_035582795.1	USCA_MyAme_1.0	Mycteria americana	33587	1348542611	Chromosome	2024-01-12	JAUNZN01	36845572	80020930	279	PRJNA990753	SAMN36274196
GCA_023637945.2	bPhaSup1.pri	Phaethornis superciliosus	46513	1020009783	Chromosome	2025-02-06	JAJQWJ02	35194150	72671965	65	PRJNA785144	SAMN23532249
GCA_045345405.1	bGuaGua1 haplotype 1	Guaruba guarouba	51906	1366127126	Chromosome	2024-12-02	JBIYQZ01	33341676	109727540	216	PRJNA1180119	SAMN44514542
GCA_907165065.1	bCapEur3.1	Caprimulgus europaeus	111811	1177791212	Chromosome	2021-05-17	CAJRAV01	30622946	82614289	121	PRJEB44540	SAMEA7524394
GCA_026413565.1	ASM2641356v1	Aythya baeri	1177618	1144760485	Chromosome	2022-11-27	JAKRSJ01	29098202	85749954	135	PRJNA794294	SAMN24667503
GCA_013377495.2	CAtr_DNAZoo_HiC_assembly	Cygnus atratus	8868	1124217020	Chromosome	2022-08-03	JABXOC02	28995010	84552148	567	PRJNA640810	SAMN15332785
GCF_013377495.2	CAtr_DNAZoo_HiC_assembly	Cygnus atratus	8868	1124217020	Chromosome	2022-08-03	JABXOC02	28995010	84552148	567	PRJNA640810	SAMN15332785
GCA_020740795.1	bApuApu2.pri.cur	Apus apus	8895	1100361224	Chromosome	2021-11-04	JAJGQY01	25561769	115508478	109	PRJNA776336	SAMN22785356
GCF_020740795.1	bApuApu2.pri.cur	Apus apus	8895	1100361224	Chromosome	2021-11-04	JAJGQY01	25561769	115508478	109	PRJNA776336	SAMN22785356
GCA_017639555.1	bCicMag1.pri	Ciconia maguari	52777	1239415939	Chromosome	2021-03-30	JAGFVN01	23757428	85554746	152	PRJNA715733	SAMN18353822
GCA_030625065.1	ASM3062506v1	Alectoris magna	40179	1135030874	Chromosome	2023-08-08	JARUNP01	23345045	77158717	69	PRJNA945176	SAMN33774216
GCA_013368605.1	bNycGra1.pri	Nyctibius grandis	48427	1256393467	Chromosome	2020-06-23	JABXNV01	23231768	92359233	190	PRJNA562020	SAMN12622411
GCF_013368605.1	bNycGra1.pri	Nyctibius grandis	48427	1256393467	Chromosome	2020-06-23	JABXNV01	23231768	92359233	190	PRJNA562020	SAMN12622411
GCA_964304605.1	bLymMin2.1	Lymnocryptes minimus	107379	1186472583	Chromosome	2024-11-06	CAYAQQ01	22004483	33033172	1184	PRJEB78437	SAMEA115861770
GCA_009819605.1	bSteHir1.pri	Sterna hirundo	108405	1229953488	Chromosome	2019-12-31	WNMW01	22002498	85487239	122	PRJNA558062	SAMN12369541
GCA_020745705.1	bHemCom1.pri.cur	Hemiprocne comata	243314	1164793941	Chromosome	2021-11-05	JAJGQW01	20531774	91346199	145	PRJNA774831	SAMN22588383
GCA_033816785.1	MNHN_PicVir_1.0	Picus viridis	100825	1244783828	Chromosome	2023-11-22	JAWKAJ01	19899906	39164214	1365	PRJNA1027323	SAMN37791168
GCA_034336685.1	ASM3433668v1	Luscinia luscinia	391696	1102322600	Chromosome	2023-12-26	JAKWBO01	18695389	62437632	9477	PRJNA810515	SAMN26264744
GCA_009829145.1	bChiLan1.pri	Chiroxiphia lanceolata	296741	1089631598	Chromosome	2020-01-03	WNMC01	18496167	75608808	93	PRJNA561943	SAMN12620979
GCF_009829145.1	bChiLan1.pri	Chiroxiphia lanceolata	296741	1089631598	Chromosome	2020-01-03	WNMC01	18496167	75608808	93	PRJNA561943	SAMN12620979
GCA_032173965.1	ASM3217396v1	Sitta carolinensis	50250	1032235423	Chromosome	2023-09-29	JAVUNC01	18480409	57574287	359	PRJNA1020841	SAMN37531136
GCA_034008185.1	SYSU_GOM	Gorsachius magnificus	887050	1176607910	Chromosome	2023-12-01	JAXBDB01	18463888	84772300	79	PRJNA1041049	SAMN38273188
GCA_008658365.1	bAlcTor1 primary	Alca torda	28689	1178473458	Chromosome	2019-10-10	VMED01	18221265	84526827	94	PRJNA554520	SAMN12292087
GCA_028022735.1	bGypBar2.pri	Gypaetus barbatus	33610	1365299843	Chromosome	2023-01-31	JAQMCM01	18064636	52189775	232	PRJNA912841	SAMN32256411
GCA_038380795.1	CAS-CDF_Pyrnan_1.0	Pyrocephalus nanus	1853061	1072479546	Chromosome	2024-04-18	JAWZSU01	17811915	74038366	152	PRJNA1040305	SAMN38255597
GCA_032191515.2	BPBGC_Pcur_1.0	Phaenicophaeus curvirostris	33595	1315410253	Chromosome	2023-09-29	JASZXW01	17162444	70715910	587	PRJNA982538	SAMN35709878
GCF_032191515.1	BPBGC_Pcur_1.0	Phaenicophaeus curvirostris	33595	1315410253	Chromosome	2023-09-29	JASZXW01	17162444	70715910	587	PRJNA982538	SAMN35709878
GCA_020746105.1	bTroSur1.pri.cur	Trogon surrucura	297711	1165727389	Chromosome	2021-11-05	JAJGST01	16237294	82617956	181	PRJNA774295	SAMN22550082
GCA_901933205.1	STF_HiC	Camarhynchus parvulus	87175	1051609828	Chromosome	2019-09-06	CABFNF01	16035651	70356807	1345	PRJEB32528	SAMEA5603054
GCF_901933205.1	STF_HiC	Camarhynchus parvulus	87175	1051609828	Chromosome	2019-09-06	CABFNF01	16035651	70356807	1345	PRJEB32528	SAMEA5603054
GCA_028500815.1	bRisTri1.patW.cur.20221130	Rissa tridactyla	75485	1353621101	Chromosome	2023-02-09	JAPUFG01	15653959	88208671	716	PRJNA909853	SAMN32104255
GCF_028500815.1	bRisTri1.patW.cur.20221130	Rissa tridactyla	75485	1353621101	Chromosome	2023-02-09	JAPUFG01	15653959	88208671	716	PRJNA909853	SAMN32104255
GCA_017639485.1	bPluApr1.pri	Pluvialis apricaria	670352	1247746888	Chromosome	2021-03-30	JAGGDV01	15203797	87527607	106	PRJNA715924	SAMN18353970
GCA_039720435.1	bAmaOch1.hap1	Amazona ochrocephala	151761	1361896792	Chromosome	2024-05-24	JBCFXG01	14879228	92674118	1678	PRJNA1102367	SAMN41018448
GCF_017639655.2	bFalNau1.pat	Falco naumanni	148594	1215702009	Chromosome	2021-03-30	JAGFVS01	13754753	91761059	290	PRJNA702666	SAMN16870685
GCA_020800305.1	bPorHoc1.mat.Z.cur	Porphyrio hochstetteri	439704	1270277365	Chromosome	2021-11-08	JAJHSY01	13461271	71566193	173	PRJNA774331	SAMN22550412
GCA_034336665.1	ASM3433666v1	Luscinia megarhynchos	383689	1098475349	Chromosome	2023-12-26	JAPFBE01	13437235	61211992	3224	PRJNA810511	SAMN26264639
GCA_031753505.1	ASM3175350v1	Anomalospiza imberbis	187417	1198243876	Chromosome	2023-09-22	JASJUL01	12312023	72455167	1370	PRJNA966150	SAMN34535673
GCF_031753505.1	ASM3175350v1	Anomalospiza imberbis	187417	1198243876	Chromosome	2023-09-22	JASJUL01	12312023	72455167	1370	PRJNA966150	SAMN34535673
GCA_009769605.1	bBucAby1.pri	Bucorvus abyssinicus	153643	1132597561	Chromosome	2019-12-23	WNMG01	12039478	40274051	112	PRJNA561887	SAMN12614799
GCA_027579445.1	bAmmNel1.pri	Ammospiza nelsoni	2857394	1185463352	Chromosome	2023-01-09	JAQCNT01	12036358	74723840	77	PRJNA839456	SAMN28421656
GCF_027579445.1	bAmmNel1.pri	Ammospiza nelsoni	2857394	1185463352	Chromosome	2023-01-09	JAQCNT01	12036358	74723840	77	PRJNA839456	SAMN28421656
GCA_023079485.1	ASM2307948v1	Archilochus colubris	190676	1100570460	Chromosome	2022-04-22	JALBCY01	12033856	46260142	571	PRJNA811496	SAMN26525212
GCA_028020825.1	bPodStr1.pri	Podargus strigoides	8905	1271141449	Chromosome	2023-01-31	JAQJZH01	11637970	58393285	1038	PRJNA912327	SAMN31801959
GCA_949628215.1	bGulAri2.1	Phalacrocorax aristotelis	126867	1279116138	Chromosome	2023-04-08	CATIVG01	11420000	78889319	352	PRJEB60539	SAMEA10059652
GCA_027574665.1	bRhyJub1.pri	Rhynochetos jubatus	54386	1331454348	Chromosome	2023-01-09	JAQBHY01	10485863	63592491	148	PRJNA916495	SAMN31802033
GCA_028018845.1	bMelGeo1.pri	Melospiza georgiana	44398	1162015399	Chromosome	2023-01-31	JAQMCQ01	10446106	74254230	40	PRJNA915609	SAMN22787412
GCF_028018845.1	bMelGeo1.pri	Melospiza georgiana	44398	1162015399	Chromosome	2023-01-31	JAQMCQ01	10446106	74254230	40	PRJNA915609	SAMN22787412
GCA_031468815.1	bMorBas2.hap2	Morus bassanus	37578	1294787636	Chromosome	2023-09-15	JAVHSO01	10178591	85624757	420	PRJNA1009681	SAMN37096299
GCA_004027225.2	bStrHab1.2.pri	Strigops habroptila	2489341	1148597545	Chromosome	2020-03-04	RXXE02	9454087	83240647	89	PRJNA489135	SAMN09948751
GCF_004027225.2	bStrHab1.2.pri	Strigops habroptila	2489341	1148597545	Chromosome	2020-03-04	RXXE02	9454087	83240647	89	PRJNA489135	SAMN09948751
GCA_032357785.1	ASM3235778v1	Periparus ater	156567	1124835199	Chromosome	2023-10-06	JANVCZ01	9092038	74403770	158	PRJNA871065	SAMN30403560
GCA_027791375.2	UM_Iind_1.1	Indicator indicator	1002788	1147325966	Chromosome	2023-01-13	JAQHUL01	8710530	38137700	896	PRJNA900296	SAMN31686289
GCF_027791375.1	UM_Iind_1.1	Indicator indicator	1002788	1147325966	Chromosome	2023-01-13	JAQHUL01	8710530	38137700	896	PRJNA900296	SAMN31686289
GCA_036169615.1	bHelExo1.hap1	Heliangelus exortis	472823	1049650714	Chromosome	2024-01-26	JAVJNM01	8413062	73898144	131	PRJNA1012326	SAMN37253778
GCF_036169615.1	bHelExo1.hap1	Heliangelus exortis	472823	1049650714	Chromosome	2024-01-26	JAVJNM01	8413062	73898144	131	PRJNA1012326	SAMN37253778
GCA_027887145.1	bAmmCau1.pri	Ammospiza caudacuta	2857398	1241209685	Chromosome	2023-01-18	JAQIHB01	8252193	78443464	282	PRJNA839452	SAMN28421630
GCF_027887145.1	bAmmCau1.pri	Ammospiza caudacuta	2857398	1241209685	Chromosome	2023-01-18	JAQIHB01	8252193	78443464	282	PRJNA839452	SAMN28421630
GCA_021018805.3	Cam_Psub_1.2	Prinia subflava	208062	1119947663	Chromosome	2024-01-26	JAIOWR02	7918915	63498583	538	PRJNA758068	SAMN20994451
GCF_021018805.1	Cam_Psub_1.2	Prinia subflava	208062	1119947663	Chromosome	2024-01-26	JAIOWR02	7918915	63498583	538	PRJNA758068	SAMN20994451
GCA_029582105.1	OMel1.0	Oenanthe melanoleuca	2939378	1036256795	Chromosome	2023-04-06	JARJVX01	7795761	69618406	587	PRJNA937434	SAMN33408179
GCF_029582105.1	OMel1.0	Oenanthe melanoleuca	2939378	1036256795	Chromosome	2023-04-06	JARJVX01	7795761	69618406	587	PRJNA937434	SAMN33408179
GCA_024509145.1	ASM2450914v1	Vidua macroura	187451	1123252761	Chromosome	2022-08-03	JAMGYM01	7488902	61801348	223	PRJNA822827	SAMN27279399
GCF_024509145.1	ASM2450914v1	Vidua macroura	187451	1123252761	Chromosome	2022-08-03	JAMGYM01	7488902	61801348	223	PRJNA822827	SAMN27279399
GCA_009819655.1	bSylAtr1.pri	Sylvia atricapilla	48155	1066786587	Chromosome	2019-12-31	WNMY01	7345957	72978054	189	PRJNA558064	SAMN12369542
GCF_009819655.1	bSylAtr1.pri	Sylvia atricapilla	48155	1066786587	Chromosome	2019-12-31	WNMY01	7345957	72978054	189	PRJNA558064	SAMN12369542
GCA_963210335.1	bFalPun1.1	Falco punctatus	148596	1279260504	Chromosome	2023-08-19	CAUJKR01	4755657	92385878	315	PRJEB65028	SAMEA14356472
GCA_964059595.1	bBucCla1.1	Bucephala clangula	107022	1190922165	Chromosome	2024-06-06	CAXKXP01	4272793	66356865	537	PRJEB76092	SAMEA112468123
GCA_901699155.2	bStrTur1.2	Streptopelia turtur	177155	1178816852	Chromosome	2021-05-17	CABFKC02	3790373	81365208	311	PRJEB32724	SAMEA994735
GCA_963989345.1	bClaHye2.1	Clangula hyemalis	197941	1206087415	Chromosome	2024-03-14	CAXDIO01	3738964	78069974	271	PRJEB73781	SAMEA112468035
GCA_964237585.1	bGalChl1.hap1.1	Gallinula chloropus	9123	1282394494	Chromosome	2024-08-31	CAXSJN01	3673000	90336355	817	PRJEB79218	SAMEA113398958
GCA_963932225.1	bLarFus1.1	Larus fuscus	8915	1324269790	Chromosome	2024-02-07	CAWVQS01	3570916	86500895	1366	PRJEB72328	SAMEA112468039
GCA_963662255.1	bCinCin1.1	Cinclus cinclus	127875	1170837027	Chromosome	2023-12-11	CAVLEW01	3563180	74357285	277	PRJEB68422	SAMEA9679959
GCF_963662255.1	bCinCin1.1	Cinclus cinclus	127875	1170837027	Chromosome	2023-12-11	CAVLEW01	3563180	74357285	277	PRJEB68422	SAMEA9679959
GCA_964417175.1	bLarArg3.hap1.1	Larus argentatus	35669	1417836755	Chromosome	2024-12-05	CAYQHM01	3525167	88668981	400	PRJEB83061	SAMEA115168456
GCA_963932015.1	bAnaAcu1.1	Anas acuta	28680	1189296988	Chromosome	2024-02-07	CAWVPS01	3416933	76435830	394	PRJEB72290	SAMEA112468036
GCF_963932015.1	bAnaAcu1.1	Anas acuta	28680	1189296988	Chromosome	2024-02-07	CAWVPS01	3416933	76435830	394	PRJEB72290	SAMEA112468036
GCA_964106855.1	bGruGru1.hap1.1	Grus grus	40816	1352263658	Chromosome	2024-06-06	CAXKZJ01	3365458	83713171	753	PRJEB75999	SAMEA113398837
GCA_964035555.1	bNetRuf1.1	Netta rufina	30387	1166961997	Chromosome	2024-04-29	CAXIUX01	3347974	77261329	140	PRJEB75341	SAMEA112468124
GCA_965183815.1	bPlaLeu2.hap1.1	Platalea leucorodia	257867	1345825956	Chromosome	2025-03-04	CBCYMG01	3299000	94714899	668	PRJEB86379	SAMEA112468120
GCA_009764595.1	bGeoTri1.pri	Geothlypis trichas	135433	1078128490	Chromosome	2019-12-19	WSPJ01	3247339	72541719	278	PRJNA589703	SAMN12631222
GCA_964106895.1	bNumArq3.hap1.1	Numenius arquata	31919	1348859203	Chromosome	2024-06-06	CAXKZM01	2605715	63363742	1818	PRJEB75987	SAMEA112693994
GCA_964034855.1	bAnsBra1.1	Anser brachyrhynchus	132585	1287320976	Chromosome	2024-04-27	CAXIUD01	2049950	79251119	714	PRJEB75305	SAMEA112468040
GCA_951394365.1	bTetUro1.1	Tetrao urogallus	100830	1013167347	Chromosome	2023-06-15	CATOBR01	1909808	71401156	317	PRJEB62070	SAMEA9654429
GCA_015227895.2	Caur_TTU_1.0	Colaptes auratus	51355	1378187165	Chromosome	2021-12-06	JAAWVA01	826960	43947546	2369	PRJNA616131	SAMN14482758
GCA_042477495.1	bBucLead	Bucorvus leadbeateri	155086	1159150851	Chromosome	2024-10-03	JBEWAY01	574159	40451533	1671	PRJNA1116058	SAMN41519907
GCA_015883425.2	CU_Lasu_v2	Lamprotornis superbus	245042	1068005652	Chromosome	2022-03-24	JADDUC02	150307	72276715	2008	PRJNA666448	SAMN16294059
GCA_018697195.1	ASM1869719v1	Certhia americana	186443	1113356413	Chromosome	2021-06-03	JAGMWU01	143071	64356598	8309	PRJNA604561	SAMN13974089
GCA_046127185.1	Aguhap1	Accipiter gularis	258530	1186676641	Chromosome	2024-12-18	JBHZLF01	120487	43192241	557	PRJNA1166349	SAMN43966326
GCA_042985785.1	USASK_Mmel_1	Mimus melanotis	245851	1013368168	Chromosome	2024-10-15	JAJEJJ01	74264	71597153	40	PRJNA655505	SAMN15738994
GCA_039700855.1	ASM3970085v1	Vultur gryphus	8924	1192588448	Chromosome	2024-05-21	JAWUAG01	36620	84984290	2203	PRJNA1035759	SAMN19222171
GCA_017639355.1	Aaes_hic	Amazona aestiva	12930	1130393257	Chromosome	2021-03-30	JAESHV01	26168	89048441	1498	PRJNA679636	SAMN17376699
GCA_013398505.2	LSU_RhHo_2.0	Rhegmatorhina hoffmannsi	468512	1066555733	Chromosome	2021-04-30	VZSN02	24643	72802098	8943	PRJNA669390	SAMN12253983
GCA_047495875.1	PitAlb_v1	Pithys albifrons albifrons	3385563	1144301792	Chromosome	2025-02-07	JBJXCU01	11992177	77071861	53	PRJNA1196901	SAMN45682346
GCF_047495875.1	PitAlb_v1	Pithys albifrons albifrons	3385563	1144301792	Chromosome	2025-02-07	JBJXCU01	11992177	77071861	53	PRJNA1196901	SAMN45682346
GCA_036010785.1	bAmmMar1.pri	Ammospiza maritima maritima	3111550	1397839254	Chromosome	2024-01-24	JAYKTQ01	8735889	67791739	500	PRJNA1060856	SAMN39181024
GCA_009741485.1	mCya_1.0	Malurus cyaneus samueli	2593467	1078874851	Chromosome	2019-12-12	VKON01	210412	68113514	4329	PRJNA553115	SAMN12217597
GCA_001746935.2	mywa_2.1	Setophaga coronata coronata	1037456	1022634526	Chromosome	2020-12-08	MDLI02	43576	71386623	2108	PRJNA325157	SAMN05224218
GCA_045345515.1	bMorGui1 haplotype 2	Morphnus guianensis	252789	1576624229	Chromosome	2024-12-02	JBIYQY01	26372894	61450600	544	PRJNA1180117	SAMN44513986
GCA_017639245.1	MMon_1.0	Myiopsitta monachus	176066	1168583304	Chromosome	2021-03-30	JAESHU01	22647286	75716676	291	PRJNA679636	SAMN16846069
GCA_030408155.1	ASM3040815v1	Lophura swinhoii	140446	1144026423	Chromosome	2023-07-05	JASCYN01	11027439	61385513	153	PRJNA970229	SAMN34996114
GCA_036873955.1	bMerOct1.hap1	Mergus octosetaceus	1570318	1245774584	Chromosome	2024-02-26	JBAGBL01	10800487	83836255	568	PRJNA1072166	SAMN39710078
GCA_039906565.1	bAegAlb1.hap1	Aegotheles albertisi	48277	1167479976	Chromosome	2024-05-31	JBDMAX01	9620782	46898397	591	PRJNA1104699	SAMN41085506
GCA_019023105.1	LSU_DiBr_2.0	Diglossa brunneiventris	547948	1079473785	Chromosome	2021-06-24	JAFCGX01	7273401	67281049	600	PRJNA629984	SAMN17308174
GCA_046129655.1	bCyaCrs1.hap1	Cyanocitta cristata	28727	1227159539	Chromosome	2024-12-18	JBJCII01	6932545	76484566	315	PRJNA1181931	SAMN44574712
GCA_964199755.1	bLarMic1.1	Larus michahellis	119627	1405564706	Chromosome	2024-07-14	CAXMZH01	4216312	87713602	617	PRJEB77562	SAMEA114211328
GCA_964196065.2	bCalBor7.hap2.2	Calonectris borealis	1323832	1211470109	Chromosome	2024-07-23	CAXMUB02	4109000	86671854	281	PRJEB77029	SAMEA114294356
GCA_965140245.1	bAthNoc1.hap1.1	Athene noctua	126797	1355857592	Chromosome	2025-02-13	CBCSGX01	4050372	86326089	716	PRJEB85708	SAMEA114594456
GCA_964289735.1	bPhaAeh10.maternal.1	Phaethon aethereus	37045	1321007257	Chromosome	2024-10-28	CAXYMO01	2122569	85546101	656	PRJEB81454	SAMEA8228673
GCA_039654755.1	RI_Cla_1.0	Calcarius lapponicus	135424	1154665796	Chromosome	2024-05-17	JBBFKN01	1995792	72367164	455	PRJNA1088979	SAMN40517311
GCA_011077185.1	BPBGC_Ojam_1.0	Oxyura jamaicensis	8884	1147585764	Chromosome	2020-03-10	JAACYN01	128592	36145614	9642	PRJNA588796	SAMN13257492
GCF_011077185.1	BPBGC_Ojam_1.0	Oxyura jamaicensis	8884	1147585764	Chromosome	2020-03-10	JAACYN01	128592	36145614	9642	PRJNA588796	SAMN13257492
GCA_910950805.1	RW_assembly	Acrocephalus scirpaceus scirpaceus	126889	1075083815	Chromosome	2021-08-16	CAJVGK01	12742779	74438198	200	PRJEB45715	SAMEA8919111
GCA_038429875.2	ASM3842987v2	Poecile montanus	48895	1223814010	Chromosome	2025-02-05	JBBLMP02	16277000	76173615	190	PRJNA985397	SAMN35821194
GCA_011075105.1	BPBGC_Hatr_1.0	Heteronetta atricapilla	555264	1151864095	Chromosome	2020-03-10	JAACYQ01	151401	23364606	8675	PRJNA588796	SAMN13257443
GCA_011074415.1	BPBGC_Snae_1.0	Stictonetta naevosa	45637	1132682184	Chromosome	2020-03-10	JAACYO01	136958	10707530	8735	PRJNA588796	SAMN13257911
GCA_011076525.1	BPBGC_Naur_1.0	Nettapus auritus	658922	1134521068	Chromosome	2020-03-10	JAACYP01	105147	26011715	8933	PRJNA588796	SAMN13257464
GCA_002901205.1	cyaCae2	Cyanistes caeruleus	156563	1186980630	Scaffold	2018-01-26	PDCF01	105778	16846143	29297	PRJNA284903	SAMN03734925
GCF_002901205.1	cyaCae2	Cyanistes caeruleus	156563	1186980630	Scaffold	2018-01-26	PDCF01	105778	16846143	29297	PRJNA284903	SAMN03734925
GCA_003259725.1	athCun1	Athene cunicularia	194338	1157069330	Scaffold	2018-06-21	QEEU01	64091	42147404	445	PRJNA431202	SAMN08961563
GCF_003259725.1	athCun1	Athene cunicularia	194338	1157069330	Scaffold	2018-06-21	QEEU01	64091	42147404	445	PRJNA431202	SAMN08961563
GCA_003286495.1	ASM328649v1	Chlorodrepanis virens	64799	1086507881	Scaffold	2018-07-02	LTAT01	23480	69780276	19546	PRJNA252695	SAMN02854552
GCA_024500445.1	MCZ_Ecyan_1.0	Entomyzon cyanotis	266349	1076660361	Scaffold	2022-08-01	JAKEPQ01	27441776	27441776	1031	PRJNA387313	SAMN24116460
GCA_000385455.1	Zonotrichia_albicollis-1.0.1	Zonotrichia albicollis	44394	1052600561	Scaffold	2013-04-30	ARWJ01	112748	4866725	6018	PRJNA197293	SAMN02981528
GCF_000385455.1	Zonotrichia_albicollis-1.0.1	Zonotrichia albicollis	44394	1052600561	Scaffold	2013-04-30	ARWJ01	112748	4866725	6018	PRJNA197293	SAMN02981528
GCA_045298695.1	Grus japonensis_ver3.0	Grus japonensis	30415	1222442068	Scaffold	2024-08-22	BAAFJT01	19894845	82897315	366	PRJDB18049	SAMD00794688
GCA_038994595.1	ASM3899459v1	Alectoris rufa	9079	1039068021	Scaffold	2024-05-01	JBCGZB01	74759052	74759052	115	PRJNA1050768	SAMN38750706
GCA_000331425.1	PseHum1.0	Pseudopodoces humilis	181119	1042980823	Scaffold	2013-01-11	ANZD01	165265	16337386	5405	PRJNA175930	SAMN02981490
GCF_000331425.1	PseHum1.0	Pseudopodoces humilis	181119	1042980823	Scaffold	2013-01-11	ANZD01	165265	16337386	5405	PRJNA175930	SAMN02981490
GCA_008692595.2	Cv_LA_2.0	Colinus virginianus	9014	948524131	Scaffold	2021-04-29	VONY02	106817	66825924	6034	PRJNA454855	SAMN09044008
GCA_025960845.1	Bayl_Tbic_1.1	Tachycineta bicolor	72873	1172536026	Scaffold	2022-11-02	JANEHK01	58357	15594027	30677	PRJNA835816	SAMN28112089
GCA_000708225.1	ASM70822v1	Nipponia nippon	128390	1223846297	Scaffold	2014-06-16	JMFH01	29116	5211696	59554	PRJNA232572	SAMN02596464
GCF_000708225.1	ASM70822v1	Nipponia nippon	128390	1223846297	Scaffold	2014-06-16	JMFH01	29116	5211696	59554	PRJNA232572	SAMN02596464
GCA_018691265.1	T.alba_DEE_v4.0	Tyto alba	56313	1249867532	Scaffold	2021-06-03	JAEUGV01	17955177	36032128	70	PRJNA694551	SAMN17526497
GCF_018691265.1	T.alba_DEE_v4.0	Tyto alba	56313	1249867532	Scaffold	2021-06-03	JAEUGV01	17955177	36032128	70	PRJNA694551	SAMN17526497
GCA_045783665.1	ASM4578366v1	Coturnix coturnix	9091	1030291827	Scaffold	2024-12-06	JBJGHK01	210942	16872165	43001	PRJNA1153307	SAMN44603948
GCA_004143745.1	ASM414374v1	Phasianus colchicus	9054	1017507340	Scaffold	2019-02-06	QCWP01	197843	10682894	39677	PRJNA449162	SAMN08888240
GCF_004143745.1	ASM414374v1	Phasianus colchicus	9054	1017507340	Scaffold	2019-02-06	QCWP01	197843	10682894	39677	PRJNA449162	SAMN08888240
GCA_030819815.1	bStriOcc1.0.hap2	Strix occidentalis	201991	1432200851	Scaffold	2023-08-18	JASWHU01	13287088	90801476	790	PRJNA982889	SAMN35669201
GCA_001281735.1	ASM128173v1	Zosterops lateralis melanops	1220523	1036003386	Scaffold	2015-09-14	LAII01	34514	3581248	2933	PRJNA277310	SAMN03389315
GCA_043774175.1	bSelSas1.0.p	Selasphorus sasin	371924	1076475959	Scaffold	2024-10-24	JBEFNK01	13046376	74144985	166	PRJNA1120881	SAMN41461294
GCA_036925125.1	bOrePic1.0.hap1	Oreortyx pictus	9029	1062321314	Scaffold	2024-03-01	JAUPFR01	10592639	58864636	480	PRJNA998027	SAMN36356471
GCA_021963965.1	bArtBel1.0.p	Artemisiospiza belli	198938	1401802035	Scaffold	2022-02-04	JAKDEW01	8253817	17082054	1338	PRJNA791509	SAMN24224802
GCA_026167965.1	bCyaSte1.0.p	Cyanocitta stelleri	114083	1162948050	Scaffold	2022-11-14	JANXIP01	7854909	25842608	351	PRJNA875161	SAMN30523672
GCA_024362935.1	bSetPet1.0.p	Setophaga petechia	123631	1222368263	Scaffold	2022-07-22	JANCRA01	6807045	21188473	686	PRJNA851103	SAMN29044059
GCA_021534815.1	ASM2153481v1	Acrocephalus arundinaceus	39621	1200110597	Scaffold	2022-01-20	JAJEOU01	6141892	21448883	3012	PRJNA765537	SAMN21566059
GCA_036784685.1	C_AMH_1	Chrysolophus amherstiae	9088	998232551	Scaffold	2024-02-23	JAVYIH01	3726849	3854451	1336	PRJNA1010489	SAMN37188983
GCA_005890655.1	Cmin_1.0	Centrocercus minimus	211967	1000026669	Scaffold	2019-06-14	SPOS01	3500535	3849570	984	PRJNA529426	SAMN11266852
GCA_043381225.1	bAntphy1.pri.20221031	Anthochaera phrygia	2020318	1131005130	Contig	2024-10-18	JBGOGH01	2095577			PRJNA1145263	SAMN43063511
GCA_046127255.1	ASM4612725v1	Turdus merula	9187	1012066560	Scaffold	2024-12-17	JBJLJZ01	1854916	42233509	125	PRJEB76551	SAMN41941980
GCA_014805655.1	ASM1480565v1	Passer montanus	9160	1039949367	Scaffold	2020-09-30	JABBVY01	1083540	11160574	18974	PRJNA417520	SAMN07998528
GCF_014805655.1	ASM1480565v1	Passer montanus	9160	1039949367	Scaffold	2020-09-30	JABBVY01	1083540	11160574	18974	PRJNA417520	SAMN07998528
GCA_001715985.3	ASM171598v3	Manacus vitellinus	328815	1072328541	Scaffold	2019-07-03	MCBO03	290580	17883582	3619	PRJNA335611	SAMN02299332
GCF_001715985.3	ASM171598v3	Manacus vitellinus	328815	1072328541	Scaffold	2019-07-03	MCBO03	290580	17883582	3619	PRJNA335611	SAMN02299332
GCA_001447265.1	Sturnus_vulgaris-1.0	Sturnus vulgaris	9172	1036755994	Scaffold	2015-11-20	LNCF01	151865	3416708	2361	PRJNA293892	SAMN04029017
GCF_001447265.1	Sturnus_vulgaris-1.0	Sturnus vulgaris	9172	1036755994	Scaffold	2015-11-20	LNCF01	151865	3416708	2361	PRJNA293892	SAMN04029017
GCA_030674165.1	ASM3067416v1	Pygoscelis papua	30457	1283624771	Scaffold	2023-08-07	JAHCLZ01	138660	14305032	15411	PRJNA722815	SAMN18793887
GCA_010087175.1	BGI_Apat.V1	Aptenodytes patagonicus	9234	1252291219	Scaffold	2020-01-31	VULM01	133461	2912628	15968	PRJNA556735	SAMN12384866
GCA_035772895.1	ASM3577289v1	Perdix hodgsoniae	573593	973722403	Scaffold	2024-01-17	JAPSGF01	132711	9113078	282	PRJNA896916	SAMN31682473
GCA_001431845.1	ASM143184v1	Calidris pugnax	198806	1229094286	Scaffold	2015-11-04	LDEH01	109237	10060041	3753	PRJNA281024	SAMN03491621
GCF_001431845.1	ASM143184v1	Calidris pugnax	198806	1229094286	Scaffold	2015-11-04	LDEH01	109237	10060041	3753	PRJNA281024	SAMN03491621
GCA_000737465.1	Haliaeetus_leucocephalus-4.0	Haliaeetus leucocephalus	52644	1178409481	Scaffold	2014-08-04	JPRR01	105493	9145499	1023	PRJNA237821	SAMN02664716
GCF_000737465.1	Haliaeetus_leucocephalus-4.0	Haliaeetus leucocephalus	52644	1178409481	Scaffold	2014-08-04	JPRR01	105493	9145499	1023	PRJNA237821	SAMN02664716
GCA_000277835.1	GeoFor_1.0	Geospiza fortis	48883	1065292181	Scaffold	2012-07-25	AKZB01	30521	5255844	27239	PRJNA156703	SAMN00839579
GCF_000277835.1	GeoFor_1.0	Geospiza fortis	48883	1065292181	Scaffold	2012-07-25	AKZB01	30521	5255844	27239	PRJNA156703	SAMN00839579
GCA_000705375.2	ASM70537v2	Tinamus guttatus	94827	1047056493	Scaffold	2014-08-05	JMFW02	29773	246268	82514	PRJNA212876	SAMN02316659
GCF_000705375.1	ASM70537v2	Tinamus guttatus	94827	1047056493	Scaffold	2014-08-05	JMFW02	29773	246268	82514	PRJNA212876	SAMN02316659
GCA_000687185.1	ASM68718v1	Egretta garzetta	188379	1206484573	Scaffold	2014-05-09	JJRC01	29019	3067157	11790	PRJNA232959	SAMN02596466
GCF_000687185.1	ASM68718v1	Egretta garzetta	188379	1206484573	Scaffold	2014-05-09	JJRC01	29019	3067157	11790	PRJNA232959	SAMN02596466
GCA_000699245.1	ASM69924v1	Pterocles gutturalis	240206	1069324295	Scaffold	2014-06-09	JMFR01	26448	49530	58607	PRJNA212906	SAMN02339892
GCF_000699245.1	ASM69924v1	Pterocles gutturalis	240206	1069324295	Scaffold	2014-06-09	JMFR01	26448	49530	58607	PRJNA212906	SAMN02339892
GCA_027497715.1	ASM2749771v1	Accipiter nisus	211598	1200068594	Scaffold	2022-12-30	JANBZV01	26046	35949950	42993	PRJNA771898	SAMN22348910
GCA_000709365.1	ASM70936v1	Tauraco erythrolophus	121530	1155540733	Scaffold	2014-06-25	JNOY01	22885	56334	59587	PRJNA212908	SAMN02339893
GCF_000709365.1	ASM70936v1	Tauraco erythrolophus	121530	1155540733	Scaffold	2014-06-25	JNOY01	22885	56334	59587	PRJNA212908	SAMN02339893
GCA_000695195.1	ASM69519v1	Chlamydotis macqueenii	187382	1086566339	Scaffold	2014-06-02	JMFJ01	21641	45221	59693	PRJNA212891	SAMN02324157
GCF_000695195.1	ASM69519v1	Chlamydotis macqueenii	187382	1086566339	Scaffold	2014-06-02	JMFJ01	21641	45221	59693	PRJNA212891	SAMN02324157
GCA_027925045.1	Gokinawae_1.0	Hypotaenidia okinawae	2861861	1179509929	Scaffold	2022-12-22	BSDF01	20705417	101781984	258	PRJDB14894	SAMD00562386
GCA_024865655.1	ASM2486565v1	Emberiza elegans	160761	1144568265	Scaffold	2022-09-02	JALJVW01	16287717	28938815	3964	PRJNA825116	SAMN27502735
GCA_022605955.1	bRalLim1.0.p	Rallus limicola	156759	1395579105	Scaffold	2022-03-17	JAKCOZ01	11906378	25302669	1101	PRJNA794195	SAMN24505263
GCA_028536675.1	bAphCal1.0.hap1	Aphelocoma californica	142466	1348482404	Scaffold	2023-02-07	JAQMYR01	11534525	66144195	1392	PRJNA904314	SAMN31837216
GCA_047054915.1	bNeochry1.pri.20230906	Neophema chrysogaster	678581	1323440223	Scaffold	2025-01-23	JBHECO01	7607663	104053508	1998	PRJNA1140271	SAMN43377061
GCA_029207755.1	bChaFas1.0.hap1	Chamaea fasciata	190680	1194528561	Scaffold	2023-03-14	JARCOQ01	4583527	73256386	1341	PRJNA936927	SAMN33386005
GCF_029207755.1	bChaFas1.0.hap1	Chamaea fasciata	190680	1194528561	Scaffold	2023-03-14	JARCOQ01	4583527	73256386	1341	PRJNA936927	SAMN33386005
GCA_046118985.1	bButVir1_p1.1	Butorides virescens	110671	1211056571	Contig	2024-12-17	JBHEPT01	2336571			PRJNA1153368	SAMN41697952
GCA_034509425.1	MU_EAus_VIC030_1.0	Eopsaltria australis	44318	1199691685	Scaffold	2023-12-21	JAVTVJ01	1675623	1936252	12003	PRJNA1006346	SAMN37021078
GCA_026170545.2	bMelFor1.0.p_v2	Melanerpes formicivorus	211600	1323528184	Scaffold	2022-11-14	JANXIN01	1471937	12675290	3172	PRJNA875158	SAMN30523671
GCF_026170545.1	bMelFor1.0.p_v2	Melanerpes formicivorus	211600	1323528184	Scaffold	2022-11-14	JANXIN01	1471937	12675290	3172	PRJNA875158	SAMN30523671
GCA_013372525.1	Fatr_1.0	Fulica atra	9121	1167597722	Scaffold	2020-06-24	JABXFB01	246158	6390841	17827	PRJNA633903	SAMN14974647
GCA_045788245.1	ASM4578824v1	Calidris canutus	227173	1206797359	Scaffold	2024-12-06	JBJGKH01	243797	22117256	39858	PRJNA1153307	SAMN44603797
GCA_006130075.1	GSC_cangoose_1.0	Branta canadensis	8853	1153386549	Scaffold	2019-06-05	SNRU01	220846	15516710	14961	PRJNA524684	SAMN11031539
GCA_019238085.1	USGS_WTPT01	Lagopus leucura	30410	1016020572	Scaffold	2021-07-15	JAHKMA01	214153	36287040	7343	PRJNA574481	SAMN12859112
GCF_019238085.1	USGS_WTPT01	Lagopus leucura	30410	1016020572	Scaffold	2021-07-15	JAHKMA01	214153	36287040	7343	PRJNA574481	SAMN12859112
GCA_017639235.1	C.kubaryi_AGA036_p1.0	Corvus kubaryi	68294	1057484666	Scaffold	2021-03-30	JAEMUS01	211131	17891236	1443	PRJNA680658	SAMN16883221
GCF_017639235.1	C.kubaryi_AGA036_p1.0	Corvus kubaryi	68294	1057484666	Scaffold	2021-03-30	JAEMUS01	211131	17891236	1443	PRJNA680658	SAMN16883221
GCA_003947215.1	ASM394721v1	Amazona collaria	241587	1258720284	Scaffold	2018-12-14	RQIO01	208912	13267695	10638	PRJNA490036	SAMN10023852
GCA_017315185.1	ASM1731518v1	Bubo scandiacus	371907	1251897436	Scaffold	2021-03-09	JADKXW01	196832	19757310	10369	PRJNA666618	SAMN16326210
GCA_030584885.1	CIBIO_CCic_1.0	Ciconia ciconia	8928	1255657256	Scaffold	2023-07-31	JAIFTN01	180212	24544117	6949	PRJNA713582	SAMN18310153
GCA_003342895.1	casCas1	Casuarius casuarius	8787	1209001349	Scaffold	2018-07-26	PTFA01	165721	3704890	3184	PRJNA433110	SAMN08476455
GCA_019593555.1	cma1	Crossoptilon mantchuricum	9097	1013441081	Scaffold	2021-08-13	JACSYN01	157489	3632751	2408	PRJNA659158	SAMN15899056
GCA_019232035.1	ASM1923203v1	Cygnus buccinator	48397	1183613454	Scaffold	2021-07-15	JAHMHU01	156610	38071269	3206	PRJNA691976	SAMN17311309
GCA_001604755.1	Lepidothrix_coronata-1.0	Lepidothrix coronata	321398	1079577334	Scaffold	2016-03-31	LVWP01	141849	4972619	4612	PRJNA300662	SAMN04274560
GCF_001604755.1	Lepidothrix_coronata-1.0	Lepidothrix coronata	321398	1079577334	Scaffold	2016-03-31	LVWP01	141849	4972619	4612	PRJNA300662	SAMN04274560
GCA_003676055.1	GouldianFinch	Chloebia gouldiae	44316	1070785140	Scaffold	2018-10-23	QUSF01	137954	17126938	18372	PRJNA478907	SAMN09689584
GCA_014549065.1	CCar_1.0	Cardinalis cardinalis	98964	1044723337	Scaffold	2020-09-15	JACDOX01	133919	3635514	4761	PRJNA642398	SAMN15394674
GCA_045785045.1	ASM4578504v1	Alcedo atthis	36245	1001582098	Scaffold	2024-12-06	JBJGIP01	123535	794820	30991	PRJNA1153307	SAMN44603876
GCA_013398635.1	ASM1339863v1	Copsychus sechellarum	797021	1052094435	Scaffold	2020-07-10	WBNE01	109076	11085488	4021	PRJNA545868	SAMN12254010
GCA_024430995.1	CommonKestrel10X.pri	Falco tinnunculus	100819	1134479392	Scaffold	2022-07-25	JALPQK01	107537	10701775	1017	PRJNA802094	SAMN24625195
GCA_002173455.1	ASM217345v1	Phalacrocorax auritus	56069	1246050644	Scaffold	2017-06-06	NFMC01	97559	1990987	27523	PRJNA327123	SAMN06226698
GCA_030028575.1	MMel_1.1	Malurus melanocephalus	175006	1020668800	Scaffold	2023-05-17	JASDEY01	55491	1605486	10633	PRJNA934711	SAMN33278196
GCF_030028575.1	MMel_1.1	Malurus melanocephalus	175006	1020668800	Scaffold	2023-05-17	JASDEY01	55491	1605486	10633	PRJNA934711	SAMN33278196
GCA_009812075.1	Ss_LA_1.0	Sialia sialis	172413	958522825	Scaffold	2019-12-31	VRYO01	53982	32306702	2785	PRJNA557459	SAMN12412825
GCA_014363025.1	C_macrorhynchos_scaffold_01	Corvus macrorhynchos	36249	1018435877	Scaffold	2020-08-22	BMBD01	52265	133802	16523	PRJDB10193	SAMD00237434
GCA_013399435.1	ASM1339943v1	Arenaria interpres	54971	1124618860	Scaffold	2020-07-10	VXAK01	48252	181329	46803	PRJNA545868	SAMN12253884
GCA_020917445.1	IEE_cmpg_Riparia_riparia_6505	Riparia riparia	88110	1093138471	Scaffold	2021-11-22	JAIXNV01	43283	13690488	19998	PRJNA755835	SAMN20845799
GCA_000708025.2	ASM70802v2	Charadrius vociferus	50402	1219859583	Scaffold	2014-08-05	JMFX02	39278	3657050	15167	PRJNA212867	SAMN02296710
GCF_000708025.1	ASM70802v2	Charadrius vociferus	50402	1219859583	Scaffold	2014-08-05	JMFX02	39278	3657050	15167	PRJNA212867	SAMN02296710
GCA_045784845.1	ASM4578484v1	Leucophaeus atricilla	126679	1176986184	Scaffold	2024-12-06	JBJGIG01	37298	40359	125582	PRJNA1153307	SAMN44603899
GCA_013186435.1	ASM1318643v1	Turdus rufiventris	311356	1046948833	Scaffold	2020-05-28	PYHW01	34001	4184613	11042	PRJNA437639	SAMN08668864
GCA_036873605.1	ASM3687360v1	Anas crecca	75839	1106447995	Scaffold	2024-02-26	JAYJLT01	32370	79881237	19700	PRJNA919722	SAMN39122266
GCA_000699145.1	ASM69914v1	Aptenodytes forsteri	9233	1254347440	Scaffold	2014-06-06	JMFQ01	31730	5071598	10672	PRJNA235982	SAMN02596600
GCF_000699145.1	ASM69914v1	Aptenodytes forsteri	9233	1254347440	Scaffold	2014-06-06	JMFQ01	31730	5071598	10672	PRJNA235982	SAMN02596600
GCA_000747805.2	ChaPel_1.1	Chaetura pelagica	8897	1118724105	Scaffold	2014-09-04	AVOS01	30767	3841852	18703	PRJNA210808	SAMN03018471
GCF_000747805.2	ChaPel_1.1	Chaetura pelagica	8897	1118724105	Scaffold	2014-09-04	AVOS01	30767	3841852	18703	PRJNA210808	SAMN03018471
GCA_000332375.2	ASM33237v2	Amazona vittata	241585	1446649664	Scaffold	2020-08-28	AOCU02	29306	101034	62712	PRJNA171587	SAMN02981494
GCA_000692075.1	ASM69207v1	Opisthocomus hoazin	30419	1203712246	Scaffold	2014-05-19	JMFL01	28179	2937227	10256	PRJNA212873	SAMN02302474
GCF_000692075.1	ASM69207v1	Opisthocomus hoazin	30419	1203712246	Scaffold	2014-05-19	JMFL01	28179	2937227	10256	PRJNA212873	SAMN02302474
GCA_013400445.1	ASM1340044v1	Leiothrix lutea	36275	1058758629	Scaffold	2020-07-10	VXBY01	27764	297511	17003	PRJNA545868	SAMN12253856
GCA_033439825.1	ASM3343982v1	Todiramphus cinnamominus	1006542	1162854659	Scaffold	2023-11-08	WTZP01	26668	60279	138582	PRJNA577927	SAMN13041515
GCA_000696875.1	ASM69687v1	Nestor notabilis	176057	1053559886	Scaffold	2014-06-05	JJRH01	26546	61475	42180	PRJNA212900	SAMN02339299
GCF_000696875.1	ASM69687v1	Nestor notabilis	176057	1053559886	Scaffold	2014-06-05	JJRH01	26546	61475	42180	PRJNA212900	SAMN02339299
GCA_014362685.1	C_cygnus_scaffold_01	Cygnus cygnus	219595	1052375201	Scaffold	2020-08-22	BMBB01	25015	71936	25888	PRJDB10192	SAMD00237433
GCA_000691785.1	ASM69178v1	Leptosomus discolor	188344	1136244952	Scaffold	2014-05-23	JJRK01	24735	62640	57160	PRJNA212897	SAMN02333687
GCF_000691785.1	ASM69178v1	Leptosomus discolor	188344	1136244952	Scaffold	2014-05-23	JJRK01	24735	62640	57160	PRJNA212897	SAMN02333687
GCA_000691845.1	ASM69184v1	Merops nubicus	57421	1062961556	Scaffold	2014-05-16	JJRJ01	24675	48089	53499	PRJNA212898	SAMN02338310
GCF_000691845.1	ASM69184v1	Merops nubicus	57421	1062961556	Scaffold	2014-05-16	JJRJ01	24675	48089	53499	PRJNA212898	SAMN02338310
GCA_000690535.1	ASM69053v1	Cariama cristata	54380	1132245425	Scaffold	2014-05-12	JJRQ01	24645	55197	53474	PRJNA212889	SAMN02318733
GCF_000690535.1	ASM69053v1	Cariama cristata	54380	1132245425	Scaffold	2014-05-12	JJRQ01	24645	55197	53474	PRJNA212889	SAMN02318733
GCA_000690775.1	ASM69077v1	Eurypyga helias	54383	1088019637	Scaffold	2014-05-13	JJRO01	24402	47243	62699	PRJNA212893	SAMN02324546
GCF_000690775.1	ASM69077v1	Eurypyga helias	54383	1088019637	Scaffold	2014-05-13	JJRO01	24402	47243	62699	PRJNA212893	SAMN02324546
GCA_000687285.1	ASM68728v1	Phaethon lepturus	97097	1152958507	Scaffold	2014-05-08	JJRF01	22941	47896	66785	PRJNA212902	SAMN02339888
GCF_000687285.1	ASM68728v1	Phaethon lepturus	97097	1152958507	Scaffold	2014-05-08	JJRF01	22941	47896	66785	PRJNA212902	SAMN02339888
GCA_000695765.1	ASM69576v1	Mesitornis unicolor	54374	1087290853	Scaffold	2014-06-02	JJRI01	22740	47102	67520	PRJNA212899	SAMN02339298
GCF_000695765.1	ASM69576v1	Mesitornis unicolor	54374	1087290853	Scaffold	2014-06-02	JJRI01	22740	47102	67520	PRJNA212899	SAMN02339298
GCA_000699105.1	ASM69910v1	Pygoscelis adeliae	9238	1216600033	Scaffold	2014-06-06	JMFP01	22195	5118896	19264	PRJNA235983	SAMN02596601
GCF_000699105.1	ASM69910v1	Pygoscelis adeliae	9238	1216600033	Scaffold	2014-06-06	JMFP01	22195	5118896	19264	PRJNA235983	SAMN02596601
GCA_000700745.2	ASM70074v2	Antrostomus carolinensis	279965	1118829799	Scaffold	2014-06-10	JMFU01	22170	46377	68881	PRJNA212888	SAMN02318612
GCF_000700745.2	ASM70074v2	Antrostomus carolinensis	279965	1118829799	Scaffold	2014-06-10	JMFU01	22170	46377	68881	PRJNA212888	SAMN02318612
GCA_000687375.1	ASM68737v1	Pelecanus crispus	36300	1160924693	Scaffold	2014-05-09	JJRG01	21679	43364	63982	PRJNA212901	SAMN02339887
GCF_000687375.1	ASM68737v1	Pelecanus crispus	36300	1160924693	Scaffold	2014-05-09	JJRG01	21679	43364	63982	PRJNA212901	SAMN02339887
GCA_000695815.1	ASM69581v1	Acanthisitta chloris	57068	1035876403	Scaffold	2014-05-27	JJRS01	20602	64469	53875	PRJNA212877	SAMN02318032
GCF_000695815.1	ASM69581v1	Acanthisitta chloris	57068	1035876403	Scaffold	2014-05-27	JJRS01	20602	64469	53875	PRJNA212877	SAMN02318032
GCA_041043765.1	ASM4104376v1	Vanellus vanellus	100859	1288776276	Scaffold	2024-08-05	JBFTGO01	12352	51682309	243444	PRJNA969757	SAMN39976743
GCA_027564015.1	ASM2756401v1	Gallinago gallinago	107377	1232026665	Scaffold	2023-01-03	JAOQMJ01	5018	81304857	97831	PRJNA707259	SAMN18192691
GCA_034782035.1	ASM3478203v1	Falco sparverius	56350	1241682339	Scaffold	2023-12-28	JAVLTI01	3001	37382377	14961	PRJNA959111	SAMN36994626
GCA_026283635.1	ASM2628363v1	Ara macao	176014	1219003621	Scaffold	2022-11-22	JANEYE01	1832	17571	233001	PRJNA703524	SAMN25884803
GCA_043660495.1	ASM4366049v1	Syrmaticus reevesii	9066	1118935723	Scaffold	2024-10-23	JBIELV01	487	508	2341884	PRJNA843773	SAMN37588603
GCA_043882375.1	ASM4388237v1	Lyrurus tetrix	1233216	1011150124	Scaffold	2024-10-25	JBCEBW01	164437	69550540	21482	PRJNA1085187	SAMN40295993
GCA_000709895.1	ASM70989v1	Balearica regulorum gibbericeps	100784	1127605500	Scaffold	2014-06-25	JJRR01	23333	52178	53490	PRJNA212879	SAMN02318095
GCF_000709895.1	ASM70989v1	Balearica regulorum gibbericeps	100784	1127605500	Scaffold	2014-06-25	JJRR01	23333	52178	53490	PRJNA212879	SAMN02318095
GCA_000710305.1	ASM71030v1	Buceros rhinoceros silvestris	175836	1065782791	Scaffold	2014-06-25	JMFK01	14587	53203	62257	PRJNA212887	SAMN02318191
GCF_000710305.1	ASM71030v1	Buceros rhinoceros silvestris	175836	1065782791	Scaffold	2014-06-25	JMFK01	14587	53203	62257	PRJNA212887	SAMN02318191
GCA_022605575.1	bLatJam1.0.p	Laterallus jamaicensis coturniculus	650015	1391388821	Scaffold	2022-03-17	JAKCOX01	7445194	21403927	644	PRJNA794174	SAMN24505262
GCA_023055505.1	bCalCai1.0.p	Callipepla californica brunnescens	2893758	1085331016	Scaffold	2022-05-05	JALIRH01	5506990	19408658	320	PRJNA819182	SAMN26894057
GCA_001655095.1	GWvir1.0	Phylloscopus trochiloides viridanus	144762	1003330590	Scaffold	2016-06-02	LXPA01	11055	20629	158605	PRJNA238808	SAMN02646017
GCA_036346035.1	ASM3634603v1	Crossoptilon crossoptilon	30408	1022472257	Scaffold	2024-02-02	JARXNR01	29586366	29586366	636	PRJNA956505	SAMN34217763
GCA_040869245.1	ASM4086924v1	Sarcogyps calvus	43579	1288223488	Contig	2024-07-25	JANIIE01	28731705			PRJNA827941	SAMN29200356
GCA_041146555.1	Meer_Gafri1_1	Gyps africanus	43490	1242022056	Contig	2024-08-08	JBEHDR01	27807382			PRJNA1072066	SAMN41785195
GCA_043789995.1	bChaNiv1.0.p	Anarhynchus nivosus	985688	1349310020	Scaffold	2024-10-24	JBFPNB01	26317920	85629357	1229	PRJNA1136472	SAMN42435911
GCA_048182245.1	A.insularis_AI_1363_74537_pri_1.0	Aphelocoma insularis	247969	1240986351	Contig	2025-02-27	JBKSIM01	24220667			PRJNA1204306	SAMN46016472
GCA_033558235.1	BPBGC_Ngeo_1.0	Neomorphus geoffroyi	78208	1200843443	Contig	2023-11-13	JAUMJM01	23989336			PRJNA995236	SAMN36467272
GCA_048174545.1	A.woodhouseii_AW_365326_pri_1.0	Aphelocoma woodhouseii	247972	1300560929	Contig	2025-02-27	JBKSHY01	23231059			PRJNA1204306	SAMN46016453
GCA_023055355.1	bAgeTri1.0.p	Agelaius tricolor	9191	1157591681	Scaffold	2022-04-19	JALJCS01	22601135	47739980	213	PRJNA810502	SAMN25872474
GCF_023055355.1	bAgeTri1.0.p	Agelaius tricolor	9191	1157591681	Scaffold	2022-04-19	JALJCS01	22601135	47739980	213	PRJNA810502	SAMN25872474
GCA_028551555.1	PUWL_Pcris_2	Melozone crissalis	40204	1412182309	Contig	2023-02-08	JAQBSC01	22266903			PRJNA915193	SAMN32379461
GCF_028551555.1	PUWL_Pcris_2	Melozone crissalis	40204	1412182309	Contig	2023-02-08	JAQBSC01	22266903			PRJNA915193	SAMN32379461
GCA_033815535.1	CSIRO_AGI_Pfla_v1	Pezoporus flaviventris	889875	1263767824	Contig	2023-11-22	JAWVCQ01	20284492			PRJNA1036367	SAMN38123840
GCF_033815535.1	CSIRO_AGI_Pfla_v1	Pezoporus flaviventris	889875	1263767824	Contig	2023-11-20	JAWVCQ01	20284492			PRJNA1036367	SAMN38123840
GCA_026119805.1	pur_lepc_1.0	Tympanuchus pallidicinctus	109042	994352574	Scaffold	2022-11-10	JAPCYR01	19124196	45339891	206	PRJNA893009	SAMN31408225
GCF_026119805.1	pur_lepc_1.0	Tympanuchus pallidicinctus	109042	994352574	Scaffold	2022-11-10	JAPCYR01	19124196	45339891	206	PRJNA893009	SAMN31408225
GCA_046618655.1	RF_hap2	Carpodacus erythrinus	175930	1207773329	Contig	2025-01-14	JBHOHZ01	18964705			PRJNA1163954	SAMN41115021
GCA_042477295.1	Fruf_v1	Fulvetta ruficapilla	204793	1208308458	Scaffold	2024-10-02	JBGGOM01	18795193	75915673	504	PRJNA1146729	SAMN43110062
GCA_004360235.1	ASM436023v1	Grus nigricollis	40817	1230910289	Scaffold	2019-03-22	SMUU01	17886166	17886166	1812	PRJNA523951	SAMN11096029
GCA_947846985.1	FratArc_v3	Fratercula arctica	28701	1215066582	Scaffold	2023-02-03	CANTUZ01	16421795	82413236	28	PRJEB58718	SAMEA112283621
GCA_011125475.1	OU_Melaur_1	Melanerpes aurifrons	371916	1309609574	Contig	2020-03-17	WWNC01	16045987			PRJNA598863	SAMN13719207
GCA_025592945.1	ASM2559294v1	Manacus candei	415023	1121284527	Contig	2022-10-05	JANKJQ01	15991245			PRJNA867001	SAMN30181648
GCF_025592945.1	ASM2559294v1	Manacus candei	415023	1121284527	Contig	2022-10-05	JANKJQ01	15991245			PRJNA867001	SAMN30181648
GCA_013433245.1	TAMU_Btm_v1.0	Ara glaucogularis	303304	1139702960	Scaffold	2020-07-21	JACACR01	11243935	63877199	56	PRJNA642113	SAMN15376960
GCA_037975005.1	CUHK_Pmin_v1	Platalea minor	259913	1239503413	Scaffold	2024-04-05	JBBPFK01	8684000	53081851	468	PRJNA973839	SAMN35152374
GCA_033556795.1	BPBGC_Tnae_1.0	Tapera naevia	78212	1263641154	Contig	2023-11-13	JAUMJJ01	8509748			PRJNA995173	SAMN36465293
GCA_038088225.1	pur_monq_1.0	Cyrtonyx montezumae	9017	1011858581	Scaffold	2024-04-12	JBBDGS01	8147501	36229164	287	PRJNA1085761	SAMN40333712
GCF_038088225.1	pur_monq_1.0	Cyrtonyx montezumae	9017	1011858581	Scaffold	2024-04-12	JBBDGS01	8147501	36229164	287	PRJNA1085761	SAMN40333712
GCA_036785705.1	bAcamag1.pri.20230524.fasta	Acanthornis magna	720576	1482420532	Contig	2024-02-22	JAWUZG01	7715064			PRJNA1014961	SAMN37353892
GCA_032206185.1	C.guinea_mat1.0	Columba guinea	135627	1302215470	Contig	2023-09-29	JAVLUU01	7605730			PRJNA1003478	SAMN36892107
GCA_021292215.1	ASM2129221v1	Lophura nycthemera	9046	1014408745	Scaffold	2021-12-27	JADANK01	6360312	6955689	1553	PRJNA354685	SAMN06118903
GCA_034315485.1	CSIRO_AGI_Poc_V1	Pezoporus occidentalis	407982	1132638028	Contig	2023-12-12	JAXCGD01	5079322			PRJNA1044171	SAMN38375542
GCF_034315485.1	CSIRO_AGI_Poc_V1	Pezoporus occidentalis	407982	1132638028	Contig	2023-12-12	JAXCGD01	5079322			PRJNA1044171	SAMN38375542
GCA_033783945.1	CSIRO-AGI_Nbou_v1	Neopsephotus bourkii	309878	1122590461	Scaffold	2023-11-17	JAWCUB01	4340454	4953402	1827	PRJNA1022850	SAMN37631362
GCF_033783945.1	CSIRO-AGI_Nbou_v1	Neopsephotus bourkii	309878	1122590461	Scaffold	2023-11-17	JAWCUB01	4340454	4953402	1827	PRJNA1022850	SAMN37631362
GCA_021398385.1	ASM2139838v1	Gyps himalayensis	36248	1190689946	Contig	2022-01-10	JACFZI01	3972749			PRJNA648843	SAMN15649532
GCA_028554395.1	APGP_CSIRO_Pwel_v1	Pezoporus wallicus	35540	1141458063	Contig	2023-02-08	JAPVOL01	3815874			PRJNA912258	SAMN32236640
GCF_028554395.1	APGP_CSIRO_Pwel_v1	Pezoporus wallicus	35540	1141458063	Contig	2023-02-08	JAPVOL01	3815874			PRJNA912258	SAMN32236640
GCA_033459285.1	BPBGC_Cgla_1.0	Clamator glandarius	78203	1388371875	Contig	2023-11-09	JAUNZM01	2269972			PRJNA996184	SAMN36522358
GCA_023333565.1	ASM2333356v1	Puffinus mauretanicus	48681	1218519395	Scaffold	2022-05-11	JAJKFH01	2082814	2125936	4169	PRJNA780920	SAMN23212142
GCA_003945595.2	ASM394559v2	Pipra filicauda	649802	1081944082	Scaffold	2020-12-01	PYIH02	1677444	2585899	1768	PRJNA445296	SAMN08774045
GCF_003945595.2	ASM394559v2	Pipra filicauda	649802	1081944082	Scaffold	2020-12-01	PYIH02	1677444	2585899	1768	PRJNA445296	SAMN08774045
GCA_033558105.1	BPBGC_Clan_1.0	Coccyzus lansbergi	357741	1256652329	Contig	2023-11-13	JAUMJK01	1622296			PRJNA995207	SAMN36466195
GCA_002167245.1	SpoHypox2.0	Sporophila hypoxantha	256693	1067760248	Scaffold	2017-06-05	NDFG01	1043501	7965281	5095	PRJNA382416	SAMN06754710
GCA_003945725.1	ASM394572v1	Corapipo altera	415028	1095745976	Scaffold	2018-12-14	RXGC01	262501	12385833	9068	PRJNA505529	SAMN10424454
GCF_003945725.1	ASM394572v1	Corapipo altera	415028	1095745976	Scaffold	2018-12-14	RXGC01	262501	12385833	9068	PRJNA505529	SAMN10424454
GCA_003984885.2	ASM398488v2	Neopelma chrysocephalum	114329	1142603395	Scaffold	2018-12-28	RDMT01	238076	10471880	42058	PRJNA445439	SAMN08784363
GCF_003984885.1	ASM398488v2	Neopelma chrysocephalum	114329	1142796179	Scaffold	2018-12-28	RDMT01	237029	10517223	42063	PRJNA445439	SAMN08784363
GCA_030449065.1	OLeu_1.0	Oceanodroma leucorhoa	52124	1195518234	Scaffold	2023-07-13	JASVER01	195584	8693377	1685	PRJNA776570	SAMN22811208
GCA_008694505.1	ASM869450v1	Cyanoderma ruficeps	181631	1041446934	Scaffold	2019-09-25	VZDJ01	194313	15643638	7756	PRJNA573563	SAMN12816971
GCA_038090715.1	floFus3b	Florisuga fusca	689215	1085010153	Scaffold	2024-04-12	JAAWXA01	186647	23868549	17534	PRJNA622897	SAMN14531960
GCA_019232065.1	USGS_Curo_1.0	Centrocercus urophasianus	9002	1010657860	Scaffold	2021-07-15	JAHKSY01	177390	34618776	1502	PRJNA734947	SAMN20124253
GCF_019232065.1	USGS_Curo_1.0	Centrocercus urophasianus	9002	1010657860	Scaffold	2021-07-15	JAHKSY01	177390	34618776	1502	PRJNA734947	SAMN20124253
GCA_045784645.1	ASM4578464v1	Tadorna tadorna	75865	1177855713	Scaffold	2024-12-06	JBJGIA01	168683	6647627	23209	PRJNA1153307	SAMN44603907
GCA_016647715.1	ASM1664771v1	Pavo muticus	9050	1061110005	Scaffold	2021-01-15	JACDJE01	161314	2028964	2446	PRJNA644939	SAMN15486085
GCA_045838425.1	ASM4583842v1	Acrocephalus schoenobaenus	52609	1161135955	Scaffold	2024-12-09	JBJGBK01	155472	15450051	86754	PRJNA1153307	SAMN44603766
GCA_002218305.1	ASM221830v1	Callipepla squamata	9009	1045281893	Scaffold	2017-07-13	MCFN01	154132	1035259	34302	PRJNA301734	SAMN04255336
GCA_002849675.1	ASM284967v1	Acridotheres javanicus	451385	1051582182	Scaffold	2018-01-02	PEJO01	144184	5538430	4312	PRJNA415335	SAMN07828064
GCA_020086605.1	ASM2008660v1	Lanius collurio	56324	1205271558	Scaffold	2021-09-21	JACBWW01	143569	23147665	39480	PRJNA644480	SAMN15461556
GCA_010078415.1	BGI_Pant.V1	Pygoscelis antarcticus	79643	1260447050	Scaffold	2020-01-31	VUKZ01	136952	6271244	16691	PRJNA556735	SAMN12384868
GCA_008711295.1	ASM871129v1	Anarhynchus alexandrinus	50392	1231940710	Scaffold	2019-09-27	VUYV01	129786	3290793	17135	PRJNA564483	SAMN12714389
GCA_024432695.1	Barbary10X.pri	Falco pelegrinoides	491646	1153798512	Scaffold	2022-07-25	JALPQW01	127856	26062782	642	PRJNA802106	SAMN24625189
GCA_030710405.1	ASM3071040v1	Todiramphus albicilla	2231572	1145693327	Scaffold	2023-08-11	JAUPFE01	125642	4689259	10062	PRJNA992488	SAMN36357048
GCA_025504685.1	ASM2550468v1	Leucosticte australis	589916	1039588477	Scaffold	2022-10-03	JANIJU01	124542	71959584	3064	PRJNA847874	SAMN28958185
GCA_003342985.1	aptHaa1	Apteryx haastii	8823	1221441152	Scaffold	2018-07-26	PTFD01	120127	1371329	4183	PRJNA433110	SAMN08476452
GCA_024734555.1	CL100093368_L02	Trochalopteron elliotii	520170	1113241506	Scaffold	2022-08-23	JANPWX01	115278	2732127	25496	PRJNA860040	SAMN29815753
GCA_045782875.1	ASM4578287v1	Turdus viscivorus	301543	1091897555	Scaffold	2024-12-06	JBJGGB01	108296	12171760	83498	PRJNA1153307	SAMN44604044
GCA_003435085.1	NTU_Smik_1.2	Syrmaticus mikado	9065	1066426119	Scaffold	2018-08-31	QGNR01	107959	11324524	71281	PRJNA389983	SAMN07211794
GCA_014363365.1	L_rothschildi_scaffold_01	Leucopsar rothschildi	127929	999682512	Scaffold	2020-08-22	BMBG01	104200	220241	13134	PRJDB10196	SAMD00237439
GCA_045782655.1	ASM4578265v1	Tringa flavipes	161739	1217211257	Scaffold	2024-12-06	JBJGFY01	100986	579100	82779	PRJNA1153307	SAMN44604055
GCA_003342845.1	notPer1	Nothoprocta perdicaria	30464	965904370	Scaffold	2018-07-26	PTEW01	95599	3369196	2217	PRJNA433110	SAMN08476459
GCF_003342845.1	notPer1	Nothoprocta perdicaria	30464	965904370	Scaffold	2018-07-26	PTEW01	95599	3369196	2217	PRJNA433110	SAMN08476459
GCA_003343005.1	rheAme1	Rhea americana	8797	1160836514	Scaffold	2018-07-26	PTEV01	88762	3949999	2162	PRJNA433110	SAMN08476460
GCA_014363185.1	H_pelagicus_scaffold_01	Haliaeetus pelagicus	52647	1175967700	Scaffold	2020-08-22	BMBF01	86631	179278	14266	PRJDB10191	SAMD00237430
GCA_003031625.1	ASM303162v1	Empidonax traillii	164674	1123485537	Scaffold	2018-04-03	PWAB01	86564	895074	7791	PRJNA437496	SAMN08663748
GCF_003031625.1	ASM303162v1	Empidonax traillii	164674	1123485537	Scaffold	2018-04-03	PWAB01	86564	895074	7791	PRJNA437496	SAMN08663748
GCA_025920805.1	Ptraversi_NRM_v1	Petroica traversi	228564	1069471501	Scaffold	2022-10-31	JAHLSL01	79653	14147017	17141	PRJNA735117	SAMN19569898
GCA_013397395.1	ASM1339739v1	Sinosuthora webbiana	337173	1050295543	Scaffold	2020-07-10	VXBN01	78603	970774	31009	PRJNA545868	SAMN12253833
GCA_024635365.1	ASM2463536v1	Aix galericulata	8832	1079824113	Scaffold	2022-08-16	JALLAJ01	77396	78198423	4009	PRJNA787744	SAMN23839850
GCA_023375905.1	ASM2337590v1	Nycticorax nycticorax	8901	1179028144	Scaffold	2022-05-16	JAKFQP01	73971	3016563	7608	PRJNA796267	SAMN24836896
GCA_003546035.1	ASM354603v1	Mixornis gularis	1948886	1036102025	Scaffold	2018-09-11	QVAJ01	71550	2810030	9542	PRJNA392017	SAMN07281160
GCA_035582865.1	Palbatrus_v1	Phoebastria albatrus	54023	1206199299	Scaffold	2024-01-11	JAYKAT01	68665	1524187	3572	PRJNA965798	SAMN34497722
GCA_025434525.1	Mal_alb_V1.0	Malurus alboscapulatus	925988	1011911379	Scaffold	2022-09-27	JANSVG01	65639	2593059	4900	PRJNA637195	SAMN28789192
GCA_004320225.1	Bubo blakistoni_ver1.0	Bubo blakistoni	1564486	1193862756	Scaffold	2019-02-16	BJCB01	65049	85182	46772	PRJDB7800	SAMD00160568
GCA_004320125.1	Scolopax mira_ver1.0	Scolopax mira	1381582	1091292641	Scaffold	2019-02-15	BJBW01	61187	124759	40750	PRJDB7801	SAMD00156786
GCA_028554615.1	bRalCre1.1	Rallus crepitans	1567149	1107478361	Scaffold	2023-02-09	JAQOTC01	60848	82867589	12158	PRJNA926626	SAMN32877201
GCA_012487455.1	Nnipalensis_1.0	Nisaetus nipalensis	214438	1200029769	Scaffold	2020-04-08	BJES01	56477	116003	38768	PRJDB7805	SAMD00156789
GCA_013398595.1	ASM1339859v1	Cercotrichas coryphoeus	614051	1029849930	Scaffold	2020-07-10	WBND01	55393	954946	6008	PRJNA545868	SAMN12253994
GCA_045838395.1	ASM4583839v1	Rallus aquaticus	54496	1230102300	Scaffold	2024-12-09	JBJGBL01	54413	89208	105738	PRJNA1153307	SAMN44603767
GCA_013397515.1	ASM1339751v1	Upupa epops	57439	972138363	Scaffold	2020-07-10	VZRI01	49406	227838	28829	PRJNA545868	SAMN12253908
GCA_013398335.1	ASM1339833v1	Nothoprocta ornata	83376	978286010	Scaffold	2020-07-10	VZSH01	47308	3788443	4116	PRJNA545868	SAMN12253974
GCA_013399995.1	ASM1339999v1	Oenanthe oenanthe	279966	1001836003	Scaffold	2020-07-10	VXBF01	44998	507914	33311	PRJNA545868	SAMN12253823
GCA_025802055.1	ASM2580205v1	Pica pica	34924	1064369002	Scaffold	2022-10-23	JAOYNA01	44319	73415481	24674	PRJNA815251	SAMN26583596
GCA_018403395.1	G_goisagi_scaffold_01	Gorsachius goisagi	1215352	1188079666	Scaffold	2021-03-31	BOSO01	42983	73010	56945	PRJDB11286	SAMD00283120
GCA_045033375.1	ASM4503337v1	Tyrannus niveigularis	372370	1092676753	Scaffold	2024-11-18	JBIQPM01	42145	73202951	98086	PRJNA969691	SAMN43533501
GCA_027560215.1	ASM2756021v1	Halcyon smyrnensis	1003843	1151795822	Scaffold	2023-01-03	JANHFZ01	40489	73174	133435	PRJNA573935	SAMN12836817
GCA_013389905.1	ASM1338990v1	Sula dactylatra	56068	1136665023	Scaffold	2020-07-06	WEKW01	38906	156242	67870	PRJNA545868	SAMN12253860
GCA_028565035.1	ASM2856503v1	Garrulus glandarius	56783	1106508028	Scaffold	2023-02-09	JAOXOD01	38566	72774246	48662	PRJNA815248	SAMN26583584
GCA_012487855.1	Gmonacha_1.0	Grus monacha	40818	1182186797	Scaffold	2020-04-08	BJET01	38530	89778	45731	PRJDB7809	SAMD00156792
GCA_027575065.1	ASM2757506v1	Haliastur indus	8971	1206806020	Scaffold	2023-01-06	JANZXX01	38462	36468907	7462	PRJNA771887	SAMN22348900
GCA_034782255.1	ASM3478225v1	Accipiter badius	387787	1206542333	Scaffold	2023-12-28	JAVHUK01	38255	36201330	7064	PRJNA777628	SAMN37030160
GCA_017612475.1	CCG_JAWE_1.0	Zosterops japonicus	36299	1104389468	Scaffold	2021-03-29	JABUOJ01	38076	9685185	29442	PRJNA625760	SAMN14609389
GCA_013398735.1	ASM1339873v1	Nothocercus julius	2585813	1019400681	Scaffold	2020-07-10	VZSV01	37646	4059565	4965	PRJNA545868	SAMN12253972
GCA_010303855.1	BubBub1.0	Bubo bubo	30461	1258069325	Scaffold	2020-02-04	PYWY01	37091	8019613	35666	PRJNA431699	SAMN08398466
GCA_028565915.1	ASM2856591v1	Momotus momota	57426	1123667048	Scaffold	2023-02-09	JAOXNV01	36015	73373	68046	PRJNA574169	SAMN12843128
GCA_002224875.1	ASM222487v1	Anas zonorhyncha	75864	1310797575	Scaffold	2017-07-25	NOIK01	33496	2077029	20089	PRJNA392350	SAMN07337763
GCA_012488435.1	Gvipio_1.0	Antigone vipio	2717088	1181556295	Scaffold	2020-04-08	BJEU01	32896	77158	51019	PRJDB7810	SAMD00156793
GCA_040798065.1	ASM4079806v1	Garrulax canorus	238855	1063056820	Scaffold	2024-07-21	JBFMKK01	29899	71657691	29579	PRJNA959274	SAMN40098688
GCA_045788495.1	ASM4578849v1	Luscinia svecica	52792	1077500843	Scaffold	2024-12-06	JBJGKL01	29835	35961	288171	PRJNA1153307	SAMN44603789
GCA_000691975.1	ASM69197v1	Corvus brachyrhynchos	85066	1091312783	Scaffold	2014-06-02	JMFN01	29093	6953989	10547	PRJNA212869	SAMN02297499
GCF_000691975.1	ASM69197v1	Corvus brachyrhynchos	85066	1091312783	Scaffold	2014-06-02	JMFN01	29093	6953989	10547	PRJNA212869	SAMN02297499
GCA_013396955.1	ASM1339695v1	Regulus satrapa	13245	1011445235	Scaffold	2020-07-10	VWZN01	28936	363229	38895	PRJNA545868	SAMN12253776
GCA_000703405.1	ASM70340v1	Apaloderma vittatum	57397	1070836417	Scaffold	2014-06-16	JMFV01	28882	56673	54728	PRJNA212878	SAMN02318033
GCF_000703405.1	ASM70340v1	Apaloderma vittatum	57397	1070836417	Scaffold	2014-06-16	JMFV01	28882	56673	54728	PRJNA212878	SAMN02318033
GCA_024363155.1	ASM2436315v1	Aquila nipalensis	193005	1248418760	Scaffold	2022-07-21	JANCNU01	28788	47036150	73187	PRJNA776300	SAMN22787048
GCA_002631895.1	ASM263189v1	Agapornis roseicollis	60468	1121789902	Scaffold	2017-10-23	NDXB01	28585	118346	52900	PRJNA355979	SAMN06099614
GCA_027560335.1	ASM2756033v1	Halcyon badia	325331	1169930034	Scaffold	2023-01-03	JANHOD01	28559	62682	175224	PRJNA574420	SAMN12856985
GCA_024582635.1	ASM2458263v1	Todiramphus saurophagus	1651851	1202724839	Scaffold	2022-08-06	JANIMW01	28140	60961	249179	PRJNA577928	SAMN13041536
GCA_027560015.1	ASM2756001v1	Chloroceryle amazona	342361	1110454235	Scaffold	2023-01-03	JANHFX01	27367	60666	193609	PRJNA574446	SAMN12857809
GCA_024499975.1	ASM2449997v1	Halcyon malimbica	170866	1164777306	Scaffold	2022-08-01	JANHZY01	26796	63048	138005	PRJNA573936	SAMN12833816
GCA_035583915.1	ASM3558391v1	Mareca strepera	75861	1102740600	Scaffold	2024-01-11	JAXCLN01	26608	80388927	12426	PRJNA960485	SAMN37411082
GCA_032466555.1	ASM3246655v1	Tinamus major	30468	1005019110	Scaffold	2023-10-10	JASSRY01	26574	3338836	27086	PRJNA969392	SAMN35540327
GCA_000690835.1	ASM69083v1	Fulmarus glacialis	30455	1141395646	Scaffold	2014-05-13	JJRN01	25926	47208	57389	PRJNA212894	SAMN02324803
GCF_000690835.1	ASM69083v1	Fulmarus glacialis	30455	1141395646	Scaffold	2014-05-13	JJRN01	25926	47208	57389	PRJNA212894	SAMN02324803
GCA_027560235.1	ASM2756023v1	Halcyon leucocephala	325332	1261864246	Scaffold	2023-01-03	JANHOC01	25802	58613	440410	PRJNA573940	SAMN12836824
GCA_024611175.1	ASM2461117v1	Megaceryle torquata	488310	1183465244	Scaffold	2022-08-10	JANIJG01	25780	65212	199113	PRJNA574167	SAMN12843125
GCA_002289315.1	UriLom_1.1	Uria lomvia	28711	1179358714	Scaffold	2017-09-11	NOXD01	24899	15847591	9327	PRJNA395774	SAMN07414775
GCA_027564115.1	ASM2756411v1	Ceyx argentatus	390721	971617043	Scaffold	2023-01-03	JANITY01	24334	60694	117399	PRJNA551874	SAMN12167195
GCA_024605025.1	ASM2460502v1	Megaceryle maxima	463374	1177829103	Scaffold	2022-08-09	JANHGN01	24088	61611	180495	PRJNA574164	SAMN12843113
GCA_013401275.1	ASM1340127v1	Pandion haliaetus	56262	1147624024	Scaffold	2020-07-10	VYZV01	23447	104045	85775	PRJNA545868	SAMN12253917
GCA_002870145.1	P.krameri1.0	Psittacula krameri	9228	1417809960	Scaffold	2018-01-09	NFZL01	23132	1191622	167560	PRJNA377329	SAMN06459718
GCA_024611195.1	ASM2461119v1	Ceyx melanurus	325326	933633403	Scaffold	2022-08-10	JANHGL01	22257	50684	154787	PRJNA574441	SAMN12857440
GCA_045782155.1	ASM4578215v1	Corvus corax	56781	1017644775	Scaffold	2024-12-06	JBJGFO01	22033	30272	162020	PRJNA1153307	SAMN44604078
GCA_025762695.1	ASM2576269v1	Merops pusillus	325341	942069649	Scaffold	2022-10-19	JAOXJO01	21654	56230	54819	PRJNA574160	SAMN12842681
GCA_014363165.1	F_cirrhata_scaffold_01	Fratercula cirrhata	43311	1105963355	Scaffold	2020-08-22	BMBE01	19680	54950	33379	PRJDB10194	SAMD00237436
GCA_033439905.1	ASM3343990v1	Ceryle rudis	325335	1158257064	Scaffold	2023-11-08	JAAGNO01	19496	54687	187344	PRJNA574442	SAMN12857455
GCA_027560355.1	ASM2756035v1	Halcyon chelicuti	2231448	1190389089	Scaffold	2023-01-03	JANHGA01	19347	57284	218991	PRJNA573938	SAMN12836818
GCA_045033455.1	ASM4503345v1	Tyrannus couchii	371925	1120955270	Scaffold	2024-11-18	JBIQPO01	18848	64265419	207103	PRJNA969685	SAMN43533583
GCA_045033475.1	ASM4503347v1	Tyrannus albogularis	372371	1130802155	Scaffold	2024-11-18	JBIQPN01	18797	64503151	171968	PRJNA969683	SAMN43533611
GCA_025447755.1	ASM2544775v1	Corythornis vintsioides	2231443	997287905	Scaffold	2022-09-27	JAOEGS01	18736	55943	141076	PRJNA552729	SAMN12216711
GCA_010014965.2	ASM1001496v2	Pyrrhura griseipectus	311890	1155745295	Scaffold	2022-07-29	JAAAKS02	18668	31116	172420	PRJNA598107	SAMN13698507
GCA_004320165.1	Dendrocopos noguchii_ver1.0	Dendrocopos noguchii	1517798	1134561427	Scaffold	2019-02-16	BJBY01	18451	20195	154720	PRJDB7802	SAMD00156787
GCA_027560095.1	ASM2756009v1	Chloroceryle inda	342360	1098818303	Scaffold	2023-01-03	JANHFY01	18154	54193	194927	PRJNA574421	SAMN12856986
GCA_028565255.1	ASM2856525v1	Megaceryle alcyon	488309	1143515891	Scaffold	2023-02-09	JAOWAQ01	17586	55958	71603	PRJNA574166	SAMN12843124
GCA_000699545.1	ASM69954v1	Podiceps cristatus	345573	1134922578	Scaffold	2014-06-11	JMFS01	17412	30087	82923	PRJNA212905	SAMN02339891
GCA_027560035.1	ASM2756003v1	Ceyx erithaca	860587	985286327	Scaffold	2023-01-03	JANHFW01	16820	49189	218077	PRJNA574448	SAMN12858078
GCA_028571105.1	ASM2857110v1	Tragopan temminckii	9071	1081962741	Scaffold	2023-02-09	JAOWBP01	16512	45914079	89117	PRJNA815161	SAMN26583604
GCA_033439885.1	ASM3343988v1	Alcedo semitorquata	390728	1022720213	Scaffold	2023-11-08	JAADCN01	16034	48437	220970	PRJNA574181	SAMN12846319
GCA_009823435.2	ASM982343v2	Nymphicus hollandicus	13180	1148932135	Scaffold	2022-11-30	WTXV02	15887	30412	211548	PRJNA479577	SAMN09580626
GCA_029286575.1	ASM2928657v1	Pitangus sulphuratus	371930	1037404267	Scaffold	2023-03-20	WHWA01	15748	829488	11553	PRJNA576661	SAMN13000596
GCA_025309335.1	ASM2530933v1	Aegypius monachus	8959	1229976225	Scaffold	2022-09-20	JANUXQ01	15268	37748185	7718	PRJNA776299	SAMN22787047
GCA_000699945.1	ASM69994v1	Cathartes aura	43455	1152571117	Scaffold	2014-06-11	JMFT01	15248	36359	104141	PRJNA212890	SAMN02319050
GCA_033439865.1	ASM3343986v1	Alcedo quadribrachys	325338	1031140142	Scaffold	2023-11-08	JAABPQ01	14460	49465	226261	PRJNA574177	SAMN12846280
GCA_024611155.1	ASM2461115v1	Corythornis cristatus	85095	1009986054	Scaffold	2022-08-10	JANHGM01	14199	47285	216353	PRJNA574428	SAMN12857045
GCA_025802355.1	ASM2580235v1	Corythornis madagascariensis	2231442	1028005587	Scaffold	2022-10-23	JAOYMX01	13438	48023	129395	PRJNA552687	SAMN12216486
GCA_027559835.1	ASM2755983v1	Ispidina lecontei	342359	1040822607	Scaffold	2023-01-03	JANHOA01	13278	48117	297905	PRJNA574444	SAMN12857706
GCA_027564255.1	ASM2756425v1	Corythornis leucogaster	1977158	1061868387	Scaffold	2023-01-03	JANITV01	12740	49458	334780	PRJNA574418	SAMN12856984
GCA_025447775.1	ASM2544777v1	Ceyx margarethae	2231426	1013858382	Scaffold	2022-09-27	JAOEGR01	12525	48913	171719	PRJNA552593	SAMN12213585
GCA_033439845.1	ASM3343984v1	Ispidina picta	2577023	1033246605	Scaffold	2023-11-08	JAABNV01	10981	47829	238936	PRJNA573939	SAMN12836819
GCA_008033365.1	NUS_rp_v1	Pseudorectes ferrugineus	1743254	995897499	Scaffold	2019-08-20	QWTY01	10773	15139	128165	PRJNA487682	SAMN09908057
GCA_002909625.1	Bthov1.0	Bambusicola thoracicus	9083	1032295167	Scaffold	2018-01-31	PPHD01	10597	13160	163748	PRJNA396570	SAMN07428836
GCA_004023745.1	ASM402374v1	Recurvirostra avosetta	171275	1193282475	Scaffold	2019-01-15	SAYO01	10462	96778	35873	PRJNA508229	SAMN10518521
GCA_013401375.1	ASM1340137v1	Spizella passerina	40210	1018792982	Scaffold	2020-07-10	WBNQ01	9017	13068	615194	PRJNA545868	SAMN12253929
GCA_038406215.1	ASM3840621v1	Sibirionetta formosa	56278	1240520368	Scaffold	2024-04-22	JBCAUB01	8733	76108805	318922	PRJNA968761	SAMN40323381
GCA_038406095.1	ASM3840609v1	Spatula clypeata	75838	1261796033	Scaffold	2024-04-22	JBCATZ01	8583	76347336	396107	PRJNA968833	SAMN40323382
GCA_024222105.1	ASM2422210v1	Accipiter cooperii	261198	1190545496	Scaffold	2022-07-12	JANBPI01	5194	35883487	45722	PRJNA771907	SAMN22348931
GCA_001655115.1	GWplu1.0	Phylloscopus plumbeitarsus	56441	997399373	Scaffold	2016-06-02	LXOY01	5094	7450	308480	PRJNA314915	SAMN04545452
GCA_025728025.1	ASM2572802v1	Pithecophaga jefferyi	321089	1257274458	Scaffold	2022-10-17	JAOTQI01	4249	38333288	11238	PRJNA797790	SAMN26583597
GCA_025630025.2	ASM2563002v2	Gallinago media	114734	1265690539	Scaffold	2023-05-25	JAOSLN02	3241	67977983	86384	PRJNA707260	SAMN18192692
GCA_047404275.1	ASM4740427v1	Sula nebouxii	37087	1285162022	Scaffold	2025-02-04	JBKOQH01	1215	1607336	322708	PRJNA969043	SAMN41767681
GCA_027497755.1	ASM2749775v1	Aquila audax	8961	1206897819	Scaffold	2022-12-30	JANVCD01	993	36917355	17320	PRJNA797786	SAMN26583567
GCA_006937325.1	anoDid_nucDNA_orig	Anomalopteryx didiformis	8811	1190759065	Scaffold	2019-07-12	SZQC01	824	3350051	1909	PRJNA433423	SAMN08482543
GCA_034780795.1	ASM3478079v1	Spinus spinus	160760	1380588516	Scaffold	2023-12-28	JAWVBC01	352	11633471	1085897	PRJNA968880	SAMN35539987
GCA_003993805.1	UO_Hhiman_2.0	Himantopus leucocephalus	507594	1116806074	Scaffold	2019-01-04	RSEF01	36551	99457149	1442	PRJNA503940	SAMN10386166
GCA_013401055.1	ASM1340105v1	Uria aalge	13746	1181532998	Scaffold	2020-07-10	VZUE01	23216	11658233	52038	PRJNA545868	SAMN12253989
GCA_016584745.2	ASM1658474v2	Phylloscopus trochilus trochilus	209781	1249305972	Scaffold	2022-11-18	WQNJ02	24608944	34133506	546	PRJNA550489	SAMN13496861
GCA_026261815.1	Monaracha_assembly_V1	Monarcha castaneiventris obscurior	1780129	1077791425	Scaffold	2022-11-21	JAMPIT01	18573903	20161131	899	PRJNA835722	SAMN28108691
GCA_030060385.1	ASM3006038v1	Muscicapa striata striata	1471808	1083147749	Contig	2023-05-22	JAREIS01	3249550			PRJNA936819	SAMN33372273
GCA_009792885.1	CLO_EAlp_1.0	Eremophila alpestris peregrina	2668079	1041021471	Scaffold	2019-12-23	WMCF01	193817	9421811	2713	PRJNA575884	SAMN12913182
GCA_025345505.1	ASM2534550v1	Todiramphus chloris collaris	1651259	1215164945	Scaffold	2022-09-21	JANVCC01	148777	17505536	12607	PRJNA851081	SAMN29209401
GCA_014362705.1	C_janthina_scaffold_01	Columba janthina nitens	985682	1083634036	Scaffold	2020-08-22	BMBC01	109998	187831	15508	PRJDB10189	SAMD00237431
GCA_020466415.1	ASM2046641v1	Ammodramus savannarum pratensis	2860302	906668489	Scaffold	2021-10-13	JAHXMQ01	68851	68240656	12343	PRJNA747010	SAMN20250500
GCA_001870855.1	T_cupido_pinnatus_GPC_3440_v1	Tympanuchus cupido pinnatus	211916	983776544	Scaffold	2016-11-07	MOXI01	47484	12138678	12186	PRJNA330991	SAMN05433571
GCA_002844005.1	Godwit_v1	Limosa lapponica baueri	1758121	1034771378	Scaffold	2017-12-15	LXVZ01	21257	283007	32319	PRJNA321163	SAMN05417616
GCA_032159205.1	ASM3215920v1	Eurystomus glaucurus suahelicus	1304818	1091573518	Scaffold	2023-09-28	JAVFHW01	20862	46259	87431	PRJNA994470	SAMN36429491
GCA_917880015.2	bAraRub1_ORGONE04	Ara rubrogenys	467030	1161924866	Scaffold	2022-01-30	CAKMNV02	46382249	46382249	221	PRJEB47551	SAMEA9957015
GCA_037951015.1	bButReg1_p1.0	Buteo regalis	223441	1295022542	Contig	2024-04-03	JBANLG01	35970857			PRJNA1077959	SAMN39710063
GCA_046605145.1	ASM4660514v1	Hypotaenidia owstoni	2901174	1396189010	Contig	2025-01-12	JBKIWY01	35906214			PRJNA786367	SAMN37213140
GCA_027886175.1	LUni_PhColl_1	Phylloscopus collybita	48150	1247501225	Contig	2023-01-17	JAJNNQ01	28093532			PRJNA550489	SAMN22977635
GCA_046563285.1	ASM4656328v1	Loriculus galgulus	60471	1111235032	Scaffold	2025-01-08	JBEXBZ01	27690191	71382169	114	PRJNA1112892	SAMN41438181
GCA_041475435.1	Gcri1.0	Gubernatrix cristata	555261	1175224650	Contig	2024-08-26	JBEIAG01	26459013			PRJNA1122512	SAMN41786744
GCA_036630365.1	ASM3663036v1	Acanthiza pusilla	117193	1246672884	Contig	2024-02-15	JAXCHO01	20125189			PRJNA1044448	SAMN38393455
GCA_046563585.1	ASM4656358v1	Ptilotula penicillata	481899	1039209680	Scaffold	2025-01-08	JBEXCA01	16687468	71898266	169	PRJNA1112893	SAMN41438182
GCA_048174265.1	C.yucatanicus_CY_8788_pri_1.0	Cyanocorax yucatanicus	402026	1185719108	Contig	2025-02-27	JBKSHK01	13535775			PRJNA1204306	SAMN46016487
GCA_022539395.1	myiCay2020	Myiozetetes cayanensis	478635	1075628138	Scaffold	2022-03-10	JAKSEM01	12993567	63679618	1692	PRJNA807488	SAMN25990114
GCF_022539395.1	myiCay2020	Myiozetetes cayanensis	478635	1075628138	Scaffold	2022-03-10	JAKSEM01	12993567	63679618	1692	PRJNA807488	SAMN25990114
GCA_036583965.1	ASM3658396v1	Prunella strophiata	1351675	1055725161	Scaffold	2024-02-13	JAZBQD01	8724871	70679835	1248	PRJNA960939	SAMN34340418
GCA_047301405.1	bQuiMaj1.1.hap1	Quiscalus major	84780	1004317150	Scaffold	2025-01-29	JBITNH01	3214539	70945146	401	PRJNA1179398	SAMN44404445
GCA_017590055.1	ASM1759005v1	Onychostruthus taczanowskii	356909	1033716807	Scaffold	2021-03-26	JAGGNI01	867338	9074114	11575	PRJNA417520	SAMN18252883
GCF_017590055.1	ASM1759005v1	Onychostruthus taczanowskii	356909	1033716807	Scaffold	2021-03-26	JAGGNI01	867338	9074114	11575	PRJNA417520	SAMN18252883
GCA_017590135.1	ASM1759013v1	Pyrgilauda ruficollis	221976	1045967452	Scaffold	2021-03-26	JAGGNJ01	660259	9601729	24054	PRJNA417520	SAMN18252884
GCF_017590135.1	ASM1759013v1	Pyrgilauda ruficollis	221976	1045967452	Scaffold	2021-03-26	JAGGNJ01	660259	9601729	24054	PRJNA417520	SAMN18252884
GCA_017590115.1	ASM1759011v1	Montifringilla adamsi	356906	1047401841	Scaffold	2021-03-26	JAGGNK01	466425	10057884	15779	PRJNA417520	SAMN18252885
GCA_902168055.1	ARATINGA-SOLSTITIALIS-ASSEMBLY-PRJEB33153	Aratinga solstitialis	176015	1169445099	Scaffold	2019-11-14	CABHOG01	236229	16980747	1570	PRJEB33153	SAMEA5743801
GCA_045787485.1	ASM4578748v1	Gelochelidon nilotica	126865	1243173097	Scaffold	2024-12-06	JBJGJQ01	233686	16281963	28900	PRJNA1153307	SAMN44603832
GCA_010084205.1	BGI_Echrysol.V1	Eudyptes chrysolophus	79627	1365695164	Scaffold	2020-01-31	VULJ01	215030	13794837	15753	PRJNA556735	SAMN12384869
GCA_013398455.1	ASM1339845v1	Loxia curvirostra	64802	1028271095	Scaffold	2020-07-10	VZSM01	211346	3116274	15776	PRJNA545868	SAMN12253984
GCA_045787125.1	ASM4578712v1	Tringa erythropus	272050	1085291058	Scaffold	2024-12-06	JBJGJA01	197839	17879394	34267	PRJNA1153307	SAMN44603859
GCA_045784765.1	ASM4578476v1	Buteo rufinus	115134	1250770975	Scaffold	2024-12-06	JBJGHS01	192469	16247038	17861	PRJNA1153307	SAMN44603932
GCA_003697955.1	ASM369795v1	Calidris pygmaea	425635	1178350366	Scaffold	2018-10-30	QJSC01	189165	3136279	29818	PRJNA419629	SAMN09355691
GCA_013397075.1	ASM1339707v1	Rhabdornis inornatus	237438	1038144357	Scaffold	2020-07-10	VWZS01	152176	1047454	18698	PRJNA545868	SAMN12253787
GCA_013396655.1	ASM1339665v1	Campylorhamphus procurvoides	190295	1047499103	Scaffold	2020-07-10	WBMV01	152160	1025016	16876	PRJNA545868	SAMN12253772
GCA_045783825.1	ASM4578382v1	Anthropoides virgo	9111	1223777844	Scaffold	2024-12-06	JBJGHM01	151702	591488	29105	PRJNA1153307	SAMN44603942
GCA_013398115.1	ASM1339811v1	Falcunculus frontatus	254539	1042685034	Scaffold	2020-07-10	VZRV01	150458	1193676	23443	PRJNA545868	SAMN12253959
GCA_045782775.1	ASM4578277v1	Calidris ruficollis	272047	1247787015	Scaffold	2024-12-06	JBJGGA01	149537	2595176	53602	PRJNA1153307	SAMN44604048
GCA_045784235.1	ASM4578423v1	Setophaga striata	1212470	1096693299	Scaffold	2024-12-06	JBJGHR01	146435	29315148	52746	PRJNA1153307	SAMN44603934
GCA_045786995.1	ASM4578699v1	Phylloscopus ibericus	1689810	1120193587	Scaffold	2024-12-06	JBJGIT01	143966	20112371	67305	PRJNA1153307	SAMN44603870
GCA_013399195.1	ASM1339919v1	Dicrurus megarhynchus	450177	1051520678	Scaffold	2020-07-10	VXAD01	143784	1068420	47015	PRJNA545868	SAMN12253804
GCA_045784345.1	ASM4578434v1	Ficedula hypoleuca	46689	1102568489	Scaffold	2024-12-06	JBJGHJ01	141933	7111233	50097	PRJNA1153307	SAMN44603949
GCA_013397725.1	ASM1339772v1	Rhagologus leucostigma	156170	1045193615	Scaffold	2020-07-10	VZTD01	141346	1441581	10891	PRJNA545868	SAMN12253942
GCA_013399875.1	ASM1339987v1	Gymnorhina tibicen	9132	1052262442	Scaffold	2020-07-10	VXAZ01	140542	1191429	18986	PRJNA545868	SAMN12253831
GCA_003342965.1	aptOwe1	Apteryx owenii	8824	1231276503	Scaffold	2018-07-26	PTFC01	138403	1622467	5096	PRJNA433110	SAMN08476453
GCA_045783155.1	ASM4578315v1	Calidris melanotos	240202	1221754693	Scaffold	2024-12-06	JBJGGJ01	134332	1575096	76752	PRJNA1153307	SAMN44604018
GCA_013397115.1	ASM1339711v1	Edolisoma coerulescens	2585810	1042448157	Scaffold	2020-07-10	VWZW01	131175	1336768	13754	PRJNA545868	SAMN12253783
GCA_003343035.1	aptRow1	Apteryx rowi	308060	1228902913	Scaffold	2018-07-26	PTFB01	129376	1672276	4120	PRJNA433110	SAMN08476454
GCF_003343035.1	aptRow1	Apteryx rowi	308060	1228902913	Scaffold	2018-07-26	PTFB01	129376	1672276	4120	PRJNA433110	SAMN08476454
GCA_013397155.1	ASM1339715v1	Irena cyanogastra	175120	1036547706	Scaffold	2020-07-10	VWZV01	128716	552862	29340	PRJNA545868	SAMN12253784
GCA_013396755.1	ASM1339675v1	Sclerurus mexicanus	265632	1046918217	Scaffold	2020-07-10	VWZF01	128486	1030170	13055	PRJNA545868	SAMN12253767
GCA_013400975.1	ASM1340097v1	Atrichornis clamosus	449594	1047502076	Scaffold	2020-07-10	WBMZ01	125279	147592	31606	PRJNA545868	SAMN12253955
GCA_013397755.1	ASM1339775v1	Cnemophilus loriae	254448	1043492295	Scaffold	2020-07-10	VZTF01	122939	1426893	17495	PRJNA545868	SAMN12253940
GCA_045784885.1	ASM4578488v1	Curruca curruca	43163	1149503168	Scaffold	2024-12-06	JBJGIJ01	121829	8815111	82019	PRJNA1153307	SAMN44603883
GCA_013396875.1	ASM1339687v1	Vireo altiloquus	34956	1064977253	Scaffold	2020-07-10	VZRF01	121572	668056	28485	PRJNA545868	SAMN12253780
GCA_035582835.1	ASM3558283v1	Phoebastria nigripes	54021	1211563692	Scaffold	2024-01-11	JAYKAV01	117515	1524900	3488	PRJNA965798	SAMN34497720
GCA_013396995.1	ASM1339699v1	Dicaeum eximium	667154	1015048105	Scaffold	2020-07-10	VWZP01	117005	1096110	16764	PRJNA545868	SAMN12253792
GCA_013400115.1	ASM1340011v1	Rhinopomastus cyanomelas	113115	994785294	Scaffold	2020-07-10	VXBP01	114804	415862	21664	PRJNA545868	SAMN12253851
GCA_013398015.1	ASM1339801v1	Oreocharis arfaki	979223	1039561598	Scaffold	2020-07-10	VZRR01	109596	636482	27748	PRJNA545868	SAMN12253944
GCA_010077935.1	BGI_Sdem.V1	Spheniscus demersus	92683	1275043525	Scaffold	2020-01-31	VUKX01	109372	15386364	15338	PRJNA556735	SAMN12384881
GCA_035582775.1	Pimmutabilis_v1	Phoebastria immutabilis	54020	1210094705	Scaffold	2024-01-11	JAYKAS01	107301	1625257	3372	PRJNA965798	SAMN34497721
GCA_013396915.1	ASM1339691v1	Stercorarius parasiticus	54059	1159854254	Scaffold	2020-07-10	VWZL01	107045	644604	11280	PRJNA545868	SAMN12253778
GCA_030770645.1	ASM3077064v1	Numenius phaeopus	161676	1199633922	Scaffold	2023-08-17	JARKVS01	106225	3118629	17909	PRJNA742889	SAMN32896179
GCA_013397845.1	ASM1339784v1	Melanocharis versteri	254552	1030540361	Scaffold	2020-07-10	VZTG01	103752	854663	21103	PRJNA545868	SAMN12253939
GCA_013398055.1	ASM1339805v1	Ifrita kowaldi	461245	1041499962	Scaffold	2020-07-10	VZRS01	103033	424487	26084	PRJNA545868	SAMN12253943
GCA_010076225.1	BGI_Smag.V1	Spheniscus magellanicus	37081	1260229131	Scaffold	2020-01-31	VUKV01	101702	12679469	13422	PRJNA556735	SAMN12384882
GCA_013397955.1	ASM1339795v1	Grantiella picta	266360	1014521746	Scaffold	2020-07-10	VZRM01	100624	1131194	15742	PRJNA545868	SAMN12253950
GCA_013389825.1	ASM1338982v1	Crypturellus undulatus	48396	1021424416	Scaffold	2020-07-06	VWPW01	99502	387774	84860	PRJNA545868	SAMN12253746
GCA_013397895.1	ASM1339789v1	Origma solitaria	720586	1033410747	Scaffold	2020-07-10	VZRL01	99117	1255867	12172	PRJNA545868	SAMN12253952
GCA_033628465.1	ASM3362846v1	Calidris alpina	8919	1267841734	Scaffold	2023-11-14	JAHSPV01	98490	10030831	80035	PRJNA739535	SAMN19791466
GCA_018904545.1	ASM1890454v1	Motacilla tschutschensis	662061	1053394660	Scaffold	2021-06-16	JAEOXG01	98155	5483466	9349	PRJNA690099	SAMN17241689
GCA_013397235.1	ASM1339723v1	Lanius ludovicianus	28713	1040379146	Scaffold	2020-07-10	VYXG01	98065	684974	18148	PRJNA545868	SAMN12253815
GCA_013399225.1	ASM1339922v1	Rhipidura dahli	667186	1019433115	Scaffold	2020-07-10	VXAC01	98056	789307	14637	PRJNA545868	SAMN12253805
GCA_013400235.1	ASM1340023v1	Oriolus oriolus	181099	1038866468	Scaffold	2020-07-10	VXBT01	97892	716337	22076	PRJNA545868	SAMN12253845
GCA_013398995.1	ASM1339899v1	Alaudala cheleensis	670337	1069224903	Scaffold	2020-07-10	VWYE01	96766	398825	65586	PRJNA545868	SAMN12253773
GCA_013396525.1	ASM1339652v1	Chaetorhynchus papuensis	254446	1045122515	Scaffold	2020-07-10	VWYX01	96574	712200	7933	PRJNA545868	SAMN12253758
GCA_013397825.1	ASM1339782v1	Onychorhynchus coronatus	360224	1072513727	Scaffold	2020-07-10	VZRK01	96253	2999088	3396	PRJNA545868	SAMN12253933
GCA_013397595.1	ASM1339759v1	Halcyon senegalensis	342381	1137736700	Scaffold	2020-07-10	WBNJ01	95631	2050318	3702	PRJNA545868	SAMN12253930
GCA_041053225.1	ASM4105322v1	Trichoglossus moluccanus	1549204	1192125813	Scaffold	2024-08-05	JACBJJ01	95614	72769352	16299	PRJNA623276	SAMN14853699
GCA_013401255.1	ASM1340125v1	Urocolius indicus	458196	1109599764	Scaffold	2020-07-10	WBNH01	94415	261726	36428	PRJNA545868	SAMN12253966
GCA_013400755.1	ASM1340075v1	Pelecanoides urinatrix	37079	1205479880	Scaffold	2020-07-10	VZTQ01	93910	250258	51720	PRJNA545868	SAMN12253911
GCA_033628385.1	ASM3362838v1	Pluvialis squatarola	171273	1382273699	Scaffold	2023-11-14	JAHSPU01	92139	8846099	67731	PRJNA739535	SAMN19791467
GCA_045783995.1	ASM4578399v1	Delichon urbicum	88116	1242799358	Scaffold	2024-12-06	JBJGHN01	91531	12676612	87916	PRJNA1153307	SAMN44603941
GCA_013398475.1	ASM1339847v1	Asarcornis scutulata	75869	1117983497	Scaffold	2020-07-10	VZSO01	91211	5635001	9138	PRJNA545868	SAMN12254003
GCA_013397815.1	ASM1339781v1	Aleadryas rufinucha	461220	1050107613	Scaffold	2020-07-10	VZTH01	90297	367770	33566	PRJNA545868	SAMN12253938
GCA_045783415.1	ASM4578341v1	Pheucticus ludovicianus	135444	1259965364	Scaffold	2024-12-06	JBJGGY01	90271	3369920	123966	PRJNA1153307	SAMN44603982
GCA_013399895.1	ASM1339989v1	Serilophus lunatus	239386	1040370003	Scaffold	2020-07-10	VXBA01	89885	848514	11249	PRJNA545868	SAMN12253830
GCA_013397135.1	ASM1339713v1	Pachyramphus minor	369605	1054898176	Scaffold	2020-07-10	VYXB01	89585	564837	24586	PRJNA545868	SAMN12253822
GCA_013399835.1	ASM1339983v1	Leptocoma aspasia	2585812	1035751609	Scaffold	2020-07-10	VXAX01	89252	743438	13985	PRJNA545868	SAMN12253793
GCA_013397375.1	ASM1339737v1	Toxostoma redivivum	99882	1032473302	Scaffold	2020-07-10	VXBI01	88070	747747	24180	PRJNA545868	SAMN12253839
GCA_013396355.1	ASM1339635v1	Menura novaehollandiae	47692	1060480557	Scaffold	2020-07-10	VWPS01	85461	2360993	4051	PRJNA545868	SAMN12253747
GCA_013399675.1	ASM1339967v1	Mesembrinibis cayennensis	1118748	1196180878	Scaffold	2020-07-10	VXAT01	85098	482795	39979	PRJNA545868	SAMN12253800
GCA_013396635.1	ASM1339663v1	Penelope pileata	1118817	1027970763	Scaffold	2020-07-10	WBMW01	84123	732582	12091	PRJNA545868	SAMN12253771
GCA_013396695.1	ASM1339669v1	Sakesphorus luctuosus	419690	1080150879	Scaffold	2020-07-10	VWZD01	84116	564384	25248	PRJNA545868	SAMN12253769
GCA_013397435.1	ASM1339743v1	Erythrocercus mccallii	107208	1030110820	Scaffold	2020-07-10	VZRG01	83996	346475	11369	PRJNA545868	SAMN12253870
GCA_045782955.1	ASM4578295v1	Regulus regulus	68468	1060135432	Scaffold	2024-12-06	JBJGGC01	83620	18243665	47508	PRJNA1153307	SAMN44604041
GCA_013397455.1	ASM1339745v1	Crotophaga sulcirostris	33598	1077958271	Scaffold	2020-07-10	VYZB01	83601	1692907	4080	PRJNA545868	SAMN12253881
GCA_013400915.1	ASM1340091v1	Pardalotus punctatus	254575	1032444361	Scaffold	2020-07-10	VZTX01	83169	306807	51095	PRJNA545868	SAMN12253951
GCA_045784095.1	ASM4578409v1	Thalassarche melanophris	54026	1294705733	Scaffold	2024-12-06	JBJGHQ01	82611	17285342	34259	PRJNA1153307	SAMN44603935
GCA_013397795.1	ASM1339779v1	Orthonyx spaldingii	38397	1034662073	Scaffold	2020-07-10	VZTJ01	81405	1302835	11336	PRJNA545868	SAMN12253936
GCA_010085355.1	BGI_Echrysoc.V1	Eudyptes chrysocome	79626	1231062710	Scaffold	2020-01-31	VULL01	80552	1949323	3371	PRJNA556735	SAMN12384872
GCA_013400955.1	ASM1340095v1	Drymodes brunneopygia	626378	1058966521	Scaffold	2020-07-10	VZTZ01	79910	443364	104345	PRJNA545868	SAMN12253961
GCA_045838285.1	ASM4583828v1	Nucifraga caryocatactes	56786	1057202979	Scaffold	2024-12-09	JBJGBP01	79849	162611	70414	PRJNA1153307	SAMN44603772
GCA_902810485.1	skylark_genome	Alauda arvensis	88112	1028664229	Scaffold	2020-03-13	CADDXX01	79699	1430931	5714	PRJEB36048	SAMEA6585484
GCA_013400255.1	ASM1340025v1	Sitta europaea	50251	1020783426	Scaffold	2020-07-10	VXBS01	79571	660828	18111	PRJNA545868	SAMN12253846
GCA_013397915.1	ASM1339791v1	Daphoenositta chrysoptera	254528	1033680849	Scaffold	2020-07-10	VZRO01	79485	804295	18800	PRJNA545868	SAMN12253948
GCA_013397695.1	ASM1339769v1	Centropus unirufus	1118519	1048837197	Scaffold	2020-07-10	VYZI01	79469	2055974	4902	PRJNA545868	SAMN12253925
GCA_013399695.1	ASM1339969v1	Formicarius rufipectus	1118560	1044275471	Scaffold	2020-07-10	VXAU01	79409	836584	11327	PRJNA545868	SAMN12253799
GCA_013399305.1	ASM1339930v1	Rostratula benghalensis	118793	1103097556	Scaffold	2020-07-10	VXAI01	78725	3398382	3517	PRJNA545868	SAMN12253888
GCA_013396485.1	ASM1339648v1	Ptilorrhoa leucosticta	449384	1110559233	Scaffold	2020-07-10	VWYY01	77643	1205068	11358	PRJNA545868	SAMN12253757
GCA_013397975.1	ASM1339797v1	Machaerirhynchus nigripectus	1160894	1044536230	Scaffold	2020-07-10	VZRQ01	76530	998129	18919	PRJNA545868	SAMN12253945
GCA_013400355.1	ASM1340035v1	Certhia brachydactyla	73330	1028791262	Scaffold	2020-07-10	VXBV01	76317	865393	13655	PRJNA545868	SAMN12253843
GCA_013397775.1	ASM1339777v1	Eulacestoma nigropectus	461239	1040437550	Scaffold	2020-07-10	VZTE01	75916	1156832	11293	PRJNA545868	SAMN12253941
GCA_013399855.1	ASM1339985v1	Oxyruncus cristatus	114331	1062467484	Scaffold	2020-07-10	VXAY01	75750	1139285	12532	PRJNA545868	SAMN12253832
GCA_013396775.1	ASM1339677v1	Cephalopterus ornatus	114276	1061560279	Scaffold	2020-07-10	VZRE01	75604	292884	26262	PRJNA545868	SAMN12253765
GCA_013399175.1	ASM1339917v1	Odontophorus gujanensis	886794	977719362	Scaffold	2020-07-10	VXAB01	74578	343789	26662	PRJNA545868	SAMN12253806
GCA_013400175.1	ASM1340017v1	Phainopepla nitens	161653	1027439719	Scaffold	2020-07-10	VXBQ01	74322	542914	28278	PRJNA545868	SAMN12253850
GCA_013397865.1	ASM1339786v1	Struthidea cinerea	181839	1042119318	Scaffold	2020-07-10	VZTI01	74270	1098961	10902	PRJNA545868	SAMN12253937
GCA_013397995.1	ASM1339799v1	Malurus elegans	720584	1013601814	Scaffold	2020-07-10	VZRP01	74070	458136	37339	PRJNA545868	SAMN12253946
GCA_013399945.1	ASM1339994v1	Ploceus nigricollis	441696	1035454922	Scaffold	2020-07-10	VXBC01	74004	730145	24469	PRJNA545868	SAMN12253827
GCA_013399215.1	ASM1339921v1	Spizaetus tyrannus	252798	1184661130	Scaffold	2020-07-10	VXAF01	72446	1501215	3422	PRJNA545868	SAMN12253891
GCA_013398175.1	ASM1339817v1	Climacteris rufus	47695	1058972301	Scaffold	2020-07-10	VZRZ01	72434	863000	15302	PRJNA545868	SAMN12253953
GCA_013399735.1	ASM1339973v1	Tyrannus savana	137541	1055499921	Scaffold	2020-07-10	VXAW01	72317	436182	35393	PRJNA545868	SAMN12253795
GCA_035584035.1	ASM3558403v1	Lepidocolaptes lacrymiger	75976	1067306294	Scaffold	2024-01-11	JAXCLP01	69477	72829908	25393	PRJNA1007711	SAMN37095174
GCA_013397935.1	ASM1339793v1	Dasyornis broadbenti	243059	1024798037	Scaffold	2020-07-10	VZRN01	67799	1415013	11464	PRJNA545868	SAMN12253949
GCA_013396975.1	ASM1339697v1	Bucco capensis	135168	988120178	Scaffold	2020-07-10	VWZO01	66968	338467	41629	PRJNA545868	SAMN12253774
GCA_013397015.1	ASM1339701v1	Myiagra hebetior	381031	1049898355	Scaffold	2020-07-10	VWZQ01	66181	831089	20423	PRJNA545868	SAMN12253791
GCA_035041115.1	ASM3504111v1	Agapornis nigrigenis	60465	1043489132	Scaffold	2024-01-03	JAWWLU01	66169	81463	48242	PRJNA703481	SAMN35444842
GCA_013396555.1	ASM1339655v1	Tachuris rubrigastra	495162	1059681690	Scaffold	2020-07-10	VZRD01	66111	2761092	3838	PRJNA545868	SAMN12253756
GCA_013398125.1	ASM1339812v1	Aegotheles bennettii	48278	1089119258	Scaffold	2020-07-10	VZRW01	65833	324808	25868	PRJNA545868	SAMN12253958
GCA_013399975.1	ASM1339997v1	Indicator maculatus	545262	1127548528	Scaffold	2020-07-10	VXBD01	65219	462551	28161	PRJNA545868	SAMN12253826
GCA_032274845.2	ASM3227484v2	Tyrannus crassirostris	371926	1069358296	Scaffold	2024-12-24	JAUESG02	64540	72221959	76598	PRJNA949692	SAMN33955251
GCA_013396735.1	ASM1339673v1	Grallaria varia	117165	1056033657	Scaffold	2020-07-10	VWZG01	64146	482390	26174	PRJNA545868	SAMN12253766
GCA_037014365.1	ASM3701436v1	Malurus splendens	222595	1003938847	Scaffold	2024-03-05	JBAGAE01	64079	3083642	5161	PRJNA1046245	SAMN38478645
GCA_013400315.1	ASM1340031v1	Bombycilla garrulus	125297	1032116443	Scaffold	2020-07-10	VXBU01	64047	615058	32196	PRJNA545868	SAMN12253844
GCA_013400195.1	ASM1340019v1	Aramus guarauna	54356	1170510309	Scaffold	2020-07-10	VXBL01	62981	810609	18527	PRJNA545868	SAMN12253836
GCA_013401175.1	ASM1340117v1	Xiphorhynchus elegans	269412	1059658982	Scaffold	2020-07-10	VZUH01	62223	172271	89575	PRJNA545868	SAMN12254008
GCA_013400575.1	ASM1340057v1	Peucedramus taeniatus	135441	1037528998	Scaffold	2020-07-10	WBNO01	61982	183857	52207	PRJNA545868	SAMN12253863
GCA_013399355.1	ASM1339935v1	Herpetotheres cachinnans	56343	1175298361	Scaffold	2020-07-10	VXAJ01	61768	1830427	2775	PRJNA545868	SAMN12253885
GCA_013399615.1	ASM1339961v1	Amazona guildingii	175529	1133570109	Scaffold	2020-07-10	VXAR01	61007	275649	29878	PRJNA545868	SAMN12253802
GCA_045782145.1	ASM4578214v1	Mergus serrator	8879	1115929345	Scaffold	2024-12-06	JBJGFQ01	60686	111739	51791	PRJNA1153307	SAMN44604074
GCA_013397055.1	ASM1339705v1	Pachycephala philippinensis	449367	1041722788	Scaffold	2020-07-10	VWZT01	60658	492780	28049	PRJNA545868	SAMN12253786
GCA_013399035.1	ASM1339903v1	Quiscalus mexicanus	64278	1041398572	Scaffold	2020-07-10	VWYF01	60532	93215	56227	PRJNA545868	SAMN12253789
GCA_013397245.1	ASM1339724v1	Thryothorus ludovicianus	74200	1031447271	Scaffold	2020-07-10	VZTB01	60402	495202	37520	PRJNA545868	SAMN12253818
GCA_013398745.1	ASM1339874v1	Sapayoa aenigma	239371	1015910493	Scaffold	2020-07-10	VZSY01	60157	363559	9986	PRJNA545868	SAMN12253965
GCA_013400415.1	ASM1340041v1	Scytalopus superciliaris	312124	1061776118	Scaffold	2020-07-10	VXBX01	60031	632025	17518	PRJNA545868	SAMN12253857
GCA_013401195.1	ASM1340119v1	Pomatorhinus ruficollis	932028	1065047492	Scaffold	2020-07-10	VZSW01	60017	1256354	15791	PRJNA545868	SAMN12253971
GCA_035583995.1	ASM3558399v1	Arremon aurantiirostris	241750	1082660772	Scaffold	2024-01-11	JAXCLO01	58418	71328678	23327	PRJNA920034	SAMN37095159
GCA_013399095.1	ASM1339909v1	Psophia crepitans	54359	1169253548	Scaffold	2020-07-10	VWZZ01	58160	468890	14465	PRJNA545868	SAMN12253810
GCA_013400335.1	ASM1340033v1	Eurystomus gularis	325343	1130134188	Scaffold	2020-07-10	VZZY01	57880	197888	39629	PRJNA545868	SAMN12253862
GCA_013398975.1	ASM1339897v1	Catharus fuscescens	159581	1041802491	Scaffold	2020-07-10	VWYD01	56061	276328	65695	PRJNA545868	SAMN12253775
GCA_013397465.1	ASM1339746v1	Furnarius figulus	463165	1020012445	Scaffold	2020-07-10	VYZD01	55547	650940	7874	PRJNA545868	SAMN12253878
GCA_013397025.1	ASM1339702v1	Oceanodroma tethys	79633	1189005779	Scaffold	2020-07-10	VWZR01	54514	372486	35945	PRJNA545868	SAMN12253790
GCA_013397555.1	ASM1339755v1	Urocynchramus pylzowi	571890	1030914293	Scaffold	2020-07-10	VZRH01	53989	858275	14905	PRJNA545868	SAMN12253909
GCA_013400435.1	ASM1340043v1	Pycnonotus jocosus	182897	1024591993	Scaffold	2020-07-10	VWYP01	53855	218123	60582	PRJNA545868	SAMN12253855
GCA_013399135.1	ASM1339913v1	Heliornis fulica	54369	1097085761	Scaffold	2020-07-10	VXBZ01	53463	389526	31355	PRJNA545868	SAMN12253807
GCA_040967835.1	ASM4096783v1	Platysteira castanea	1160851	1066864068	Scaffold	2024-07-30	JBEWZD01	53390	73451258	15898	PRJNA1121894	SAMN41768678
GCA_013396375.1	ASM1339637v1	Ardeotis kori	89386	1150486959	Scaffold	2020-07-10	VWPR01	53368	639944	9399	PRJNA545868	SAMN12253748
GCA_013399115.1	ASM1339911v1	Anseranas semipalmata	8851	1131429283	Scaffold	2020-07-10	VXAA01	53214	628312	11789	PRJNA545868	SAMN12253809
GCA_013399495.1	ASM1339949v1	Corythaixoides concolor	103956	1187728577	Scaffold	2020-07-10	VXAM01	52683	1108645	6661	PRJNA545868	SAMN12253899
GCA_013397715.1	ASM1339771v1	Calcarius ornatus	198940	1056295845	Scaffold	2020-07-10	WBNL01	52433	1242718	10673	PRJNA545868	SAMN12253923
GCA_010365825.1	OtuSun1.0	Otus sunia	257818	1231433939	Scaffold	2020-02-04	PYXB01	52366	18540887	108826	PRJNA431699	SAMN08398467
GCA_013399275.1	ASM1339927v1	Trogon melanurus	56311	1107860996	Scaffold	2020-07-10	VXAG01	51448	600933	5788	PRJNA545868	SAMN12253890
GCA_013397295.1	ASM1339729v1	Polioptila caerulea	66707	1038028908	Scaffold	2020-07-10	VYXF01	50944	602916	26442	PRJNA545868	SAMN12253816
GCA_013398075.1	ASM1339807v1	Notiomystis cincta	366454	1025225744	Scaffold	2020-07-10	VZRX01	50117	154199	38987	PRJNA545868	SAMN12253957
GCA_013399455.1	ASM1339945v1	Anthoscopus minutus	156561	978848727	Scaffold	2020-07-10	VWYI01	49651	108848	97620	PRJNA545868	SAMN12253902
GCA_045787665.1	ASM4578766v1	Aquila heliaca	52410	1181802826	Scaffold	2024-12-06	JBJGJU01	48441	51646	100423	PRJNA1153307	SAMN44603826
GCA_025769975.1	ASM2576997v1	Gallinago jamesoni	2774350	1130334844	Scaffold	2022-10-20	JAOQGH01	48211	77653574	12575	PRJNA665057	SAMN17283439
GCA_045783215.1	ASM4578321v1	Sternula albifrons	507597	1190393466	Scaffold	2024-12-06	JBJGGL01	47540	52871	127886	PRJNA1153307	SAMN44604006
GCA_035583135.1	ASM3558313v1	Lophotriccus pileatus	360214	1054946633	Scaffold	2024-01-11	JAWWES01	47422	70613629	24345	PRJNA1007712	SAMN37095175
GCA_013389885.1	ASM1338988v1	Geococcyx californianus	8947	1134037073	Scaffold	2020-07-06	VWPV01	47040	59473	213604	PRJNA545868	SAMN12253751
GCA_013397275.1	ASM1339727v1	Burhinus bistriatus	240201	1208588303	Scaffold	2020-07-10	VYXH01	46939	409133	22572	PRJNA545868	SAMN12253814
GCA_047291935.1	ASM4729193v1	Bycanistes brevis	175843	1130685448	Scaffold	2025-01-28	JBKOJG01	46884	38036270	30674	PRJNA920348	SAMN44450252
GCA_034782775.1	ASM3478277v1	Falco subbuteo	344233	1192887607	Scaffold	2023-12-28	JAVKLB01	46641	90554432	15410	PRJNA959112	SAMN37021092
GCA_037014315.1	ASM3701431v1	Malurus leucopterus	228326	1020480220	Scaffold	2024-03-05	JBAGAD01	46011	4022383	5896	PRJNA1046240	SAMN38478578
GCA_027576695.1	ASM2757669v1	Cossypha archeri	228314	1133050683	Scaffold	2023-01-06	JAODLE01	45840	63031348	285532	PRJNA733797	SAMN19459799
GCA_026546715.1	ASM2654671v1	Gallinago undulata	1118562	1129623370	Scaffold	2022-11-30	JAOTQQ01	45806	78076589	12359	PRJNA691171	SAMN17283438
GCA_035590275.1	ASM3559027v1	Ibycter americanus	56347	1193141877	Scaffold	2024-01-11	JAVJGI01	45352	92143187	10234	PRJNA1004992	SAMN36970040
GCA_013400515.1	ASM1340051v1	Erpornis zantholeuca	1112836	1013967273	Scaffold	2020-07-10	VZTN01	45331	176063	89074	PRJNA545868	SAMN12253868
GCA_013398315.1	ASM1339831v1	Nothoprocta pentlandii	2585814	984657498	Scaffold	2020-07-10	VZSG01	45203	1104275	5076	PRJNA545868	SAMN12253975
GCA_013399935.1	ASM1339993v1	Cinclus mexicanus	161649	996999814	Scaffold	2020-07-10	VWYM01	44268	213297	62831	PRJNA545868	SAMN12253825
GCA_013400835.1	ASM1340083v1	Zapornia atra	2585822	1119122118	Scaffold	2020-07-10	VZTU01	44130	134191	58849	PRJNA545868	SAMN12253903
GCA_046270365.1	ASM4627036v1	Leiothlypis celata	62259	1074655741	Scaffold	2024-12-25	JBJNRX01	44075	72079088	19052	PRJNA1183768	SAMN43869267
GCA_013389865.1	ASM1338986v1	Piaya cayana	33601	1151257265	Scaffold	2020-07-06	WAAB01	44041	133717	134865	PRJNA545868	SAMN12253892
GCA_013400935.1	ASM1340093v1	Turnix velox	2529409	968890544	Scaffold	2020-07-10	VZTY01	44031	151069	70421	PRJNA545868	SAMN12253947
GCA_035590135.1	ASM3559013v1	Circaetus pectoralis	321084	1196886597	Scaffold	2024-01-11	JAVJGK01	43929	36419590	9758	PRJNA831184	SAMN37016665
GCA_028571045.1	ASM2857104v1	Scolopax bukidnonensis	1032525	1114678506	Scaffold	2023-02-09	JAOWAV01	43570	75716563	16229	PRJNA703975	SAMN19242329
GCA_025769955.1	ASM2576995v1	Setophaga kirtlandii	298831	1067421360	Scaffold	2022-10-20	JAOYNM01	43238	71109694	27653	PRJNA733808	SAMN19459821
GCA_013397535.1	ASM1339753v1	Pterocles burchelli	2585816	1101016587	Scaffold	2020-07-10	VYZE01	43196	594480	6906	PRJNA545868	SAMN12253932
GCA_013397415.1	ASM1339741v1	Neopipo cinnamomea	456388	1046027905	Scaffold	2020-07-10	VYZA01	43146	485965	11198	PRJNA545868	SAMN12253882
GCA_027122955.1	ASM2712295v1	Falco deiroleucus	495962	1177880723	Scaffold	2022-12-20	JAOPJS01	42174	91058192	15339	PRJNA717980	SAMN18520370
GCA_027122295.1	ASM2712229v1	Falco rufigularis	399590	1196327574	Scaffold	2022-12-20	JAOPJT01	42059	91029382	18658	PRJNA717982	SAMN18520375
GCA_013390025.1	ASM1339002v1	Pitta sordida	9163	1088830872	Scaffold	2020-07-06	WEKX01	41696	176673	51629	PRJNA545868	SAMN12253864
GCA_025728005.1	ASM2572800v1	Accipiter virgatus	387810	1185843447	Scaffold	2022-10-17	JAOSZC01	41409	36177343	7814	PRJNA776298	SAMN22787046
GCA_045787425.1	ASM4578742v1	Montifringilla nivalis	356903	1053744837	Scaffold	2024-12-06	JBJGJN01	40626	45894	123981	PRJNA1153307	SAMN44603839
GCA_034782715.1	ASM3478271v1	Pseudastur albicollis	321093	1208000530	Scaffold	2023-12-28	JAVKKZ01	40531	36251710	6838	PRJNA754312	SAMN36970039
GCA_013401335.1	ASM1340133v1	Brachypteracias leptosomus	135165	1125912351	Scaffold	2020-07-10	VYZX01	40314	130665	70974	PRJNA545868	SAMN12253914
GCA_025727835.1	ASM2572783v1	Megatriorchis doriae	1458047	1194536290	Scaffold	2022-10-17	JAOEIL01	40312	36240079	10790	PRJNA831241	SAMN22787065
GCA_013399475.1	ASM1339947v1	Chauna torquata	30388	1162596281	Scaffold	2020-07-10	VXAL01	39550	232486	33560	PRJNA545868	SAMN12253900
GCA_027564205.1	ASM2756420v1	Falco columbarius	8953	1188729421	Scaffold	2023-01-03	JAOPUE01	39527	90981074	9423	PRJNA733804	SAMN19459807
GCA_013397655.1	ASM1339765v1	Chroicocephalus maculipennis	287016	1151142299	Scaffold	2020-07-10	VYZF01	39391	476221	11603	PRJNA545868	SAMN12253928
GCA_013390065.1	ASM1339006v1	Chloropsis hardwickii	667144	1054347212	Scaffold	2020-07-06	WEIW01	39381	572698	12629	PRJNA545868	SAMN12253970
GCA_025727975.1	ASM2572797v1	Hieraaetus pennatus	70275	1216756093	Scaffold	2022-10-17	JAOEIO01	39028	36546257	13053	PRJNA831231	SAMN22787064
GCA_013398715.1	ASM1339871v1	Nesospiza acunhae	381881	1055288411	Scaffold	2020-07-10	VZSU01	38571	1027905	15602	PRJNA545868	SAMN12254004
GCA_021437185.1	HU_Cminimus_1.0	Catharus minimus	159579	1050367032	Scaffold	2022-01-11	JAJGBI01	38559	1604676	11101	PRJNA761298	SAMN21302694
GCA_036023395.1	ASM3602339v1	Myiotriccus ornatus	360220	1068018884	Scaffold	2024-01-25	JAYRBT01	38472	71084588	24635	PRJNA1007717	SAMN37095184
GCA_013398875.1	ASM1339887v1	Prunella himalayana	670356	1024611247	Scaffold	2020-07-10	VYZK01	38296	1815815	5623	PRJNA545868	SAMN12253920
GCA_013398225.1	ASM1339822v1	Steatornis caripensis	48435	1222770580	Scaffold	2020-07-10	VZSC01	38015	306642	47435	PRJNA545868	SAMN12253980
GCA_027564455.1	ASM2756445v1	Falco novaeseelandiae	495971	1196707121	Scaffold	2023-01-03	JAOPUK01	37972	91057712	17011	PRJNA717983	SAMN18520376
GCA_035583235.1	ASM3558323v1	Hafferia zeledoni	2767836	1095236185	Scaffold	2024-01-11	JAWWEV01	37556	71718664	37315	PRJNA1007709	SAMN37095172
GCA_044007635.1	ASM4400763v1	Paradisaea raggiana	36268	1092426032	Scaffold	2024-10-28	JBINKD01	37228	73071841	72776	PRJNA964621	SAMN43950709
GCA_026873725.1	ASM2687372v1	Busarellus nigricollis	223777	1206635864	Scaffold	2022-12-13	JANVCM01	37081	36361711	8942	PRJNA776303	SAMN22787050
GCA_034781795.1	ASM3478179v1	Crypturellus tataupa	57238	1010762276	Scaffold	2023-12-28	JAWLRI01	36970	3084989	36558	PRJNA921460	SAMN36995877
GCA_025727635.1	ASM2572763v1	Buteo hemilasius	115122	1212276843	Scaffold	2022-10-17	JAOEIE01	36867	36120247	12754	PRJNA776308	SAMN22787054
GCA_009867235.2	ASM986723v2	Psittacus erithacus	57247	1126531736	Scaffold	2022-11-27	WYDI02	36805	47111	186631	PRJNA551771	SAMN12165726
GCA_036873505.1	ASM3687350v1	Acanthis flammea	54769	1070985938	Scaffold	2024-02-26	JAYJLY01	36743	71879038	24556	PRJNA770311	SAMN35539964
GCA_027580075.1	ASM2758007v1	Geranoaetus polyosoma	2869447	1210032168	Scaffold	2023-01-06	JANZYD01	36669	36349134	11250	PRJNA754297	SAMN25889401
GCA_032361345.1	ASM3236134v1	Trichoglossus haematodus	176049	1268069389	Scaffold	2023-10-04	JAUUDV01	36538	41917	875900	PRJNA703645	SAMN32398568
GCA_013390045.1	ASM1339004v1	Picathartes gymnocephalus	175131	1046995276	Scaffold	2020-07-06	WEKY01	36514	110339	102616	PRJNA545868	SAMN12253907
GCA_035041215.1	ASM3504121v1	Gymnopithys bicolor	468485	1085704625	Scaffold	2024-01-03	JAWWLY01	36357	72916254	32193	PRJNA1007708	SAMN37095171
GCA_013396835.1	ASM1339683v1	Psilopogon haemacephalus	2585815	1204560348	Scaffold	2020-07-10	VWZI01	36269	297144	45061	PRJNA545868	SAMN12253782
GCA_026770005.1	ASM2677000v1	Butastur indicus	335207	1183181658	Scaffold	2022-12-09	JANZMB01	36206	33125957	6696	PRJNA776305	SAMN22787051
GCA_035592155.1	ASM3559215v1	Milvus aegyptius	2869452	1209025802	Scaffold	2024-01-11	JAVJIB01	35645	36576757	10361	PRJNA754304	SAMN37037156
GCA_013389945.1	ASM1338994v1	Fregata magnificens	37042	1177430334	Scaffold	2020-07-06	WAAD01	35511	145412	97455	PRJNA545868	SAMN12253859
GCA_002174335.1	ASM217433v1	Phalacrocorax brasilianus	37046	1346185690	Scaffold	2017-06-06	NFME01	35201	86910	266364	PRJNA327123	SAMN06832916
GCA_041043685.1	ASM4104368v1	Eudocimus ruber	335483	1216035411	Scaffold	2024-08-05	JBFTFG01	35096	101016769	89712	PRJNA815299	SAMN26583581
GCA_013400815.1	ASM1340081v1	Centropus bengalensis	1463675	1015638883	Scaffold	2020-07-10	WBNK01	34951	1149962	9447	PRJNA545868	SAMN12253924
GCA_025727955.1	ASM2572795v1	Falco cenchroides	148593	1190133373	Scaffold	2022-10-17	JAOSZA01	34929	90928354	9463	PRJNA717978	SAMN18520354
GCA_027564715.1	ASM2756471v1	Buteogallus solitarius	2869446	1192366706	Scaffold	2023-01-03	JANXJE01	34893	36382398	10465	PRJNA771641	SAMN22326682
GCA_013399075.1	ASM1339907v1	Chloroceryle aenea	176938	1062127307	Scaffold	2020-07-10	VWZY01	34835	324840	23709	PRJNA545868	SAMN12253811
GCA_013400735.1	ASM1340073v1	Pomatostomus ruficeps	9176	1020560999	Scaffold	2020-07-10	VYZT01	34780	71937	126485	PRJNA545868	SAMN12253873
GCA_035590455.1	ASM3559045v1	Microhierax latifrons	1562126	1192937516	Scaffold	2024-01-11	JAVJGN01	34779	90672756	15398	PRJNA1004995	SAMN36970199
GCA_013400775.1	ASM1340077v1	Chaetops frenatus	221966	1065444583	Scaffold	2020-07-10	VZTR01	34663	250297	64684	PRJNA545868	SAMN12253910
GCA_013401235.1	ASM1340123v1	Pteruthius melanotis	357074	1043915671	Scaffold	2020-07-10	WEIY01	34184	1869218	5183	PRJNA545868	SAMN12253969
GCA_034782735.1	ASM3478273v1	Sagittarius serpentarius	56258	1205304570	Scaffold	2023-12-28	JAVKLA01	34129	35993406	12333	PRJNA831263	SAMN36994418
GCA_027563805.1	ASM2756380v1	Buceros bicornis	175830	1104977868	Scaffold	2023-01-03	JAODLK01	34107	39137307	20477	PRJNA695513	SAMN17615666
GCA_025630005.1	ASM2563000v1	Falco fasciinucha	453957	1321966957	Scaffold	2022-10-08	JAOSLO01	33832	91035173	186326	PRJNA717979	SAMN18520355
GCA_026930665.1	ASM2693066v1	Buteo albigula	223445	1186885975	Scaffold	2022-12-16	JANVCN01	33824	36520423	5560	PRJNA776307	SAMN22787053
GCA_026413545.1	ASM2641354v1	Cichladusa arquata	2840665	1062271883	Scaffold	2022-11-27	JAOTQP01	33211	62015104	15811	PRJNA733795	SAMN19459797
GCA_027123655.1	ASM2712365v1	Muscicapa comitata	1765322	1064964381	Scaffold	2022-12-20	JAOTIY01	32997	61618902	16925	PRJNA733791	SAMN19459793
GCA_028583065.1	ASM2858306v1	Threskiornis aethiopicus	100858	1200873515	Scaffold	2023-02-10	JAPEKK01	32973	90113662	85224	PRJNA815244	SAMN26583602
GCA_025309795.1	ASM2530979v1	Butastur rufipennis	387812	1208026759	Scaffold	2022-09-20	JANVAC01	32890	36038145	13332	PRJNA831145	SAMN22787052
GCA_035041135.1	ASM3504113v1	Platyrinchus mystaceus	377289	1077148263	Scaffold	2024-01-03	JAWWLV01	32836	71558608	27508	PRJNA1007721	SAMN37095187
GCA_027122915.1	ASM2712291v1	Falco femoralis	56349	1189356628	Scaffold	2022-12-20	JAOPJR01	32593	91027059	8864	PRJNA717981	SAMN18520372
GCA_025727715.1	ASM2572771v1	Gyps fulvus	36247	1223558386	Scaffold	2022-10-17	JAOEID01	32587	36588978	15762	PRJNA831221	SAMN22787061
GCA_025448035.1	ASM2544803v1	Cacatua moluccensis	136504	1128551772	Scaffold	2022-09-27	JAOEHW01	32365	41748	116537	PRJNA703555	SAMN18863883
GCA_025740775.1	ASM2574077v1	Haliaeetus leucogaster	52645	1211516626	Scaffold	2022-10-18	JAOEIM01	31650	36561209	11336	PRJNA831167	SAMN22787062
GCA_025727815.1	ASM2572781v1	Buteo lagopus	115229	1209271270	Scaffold	2022-10-17	JAOEIH01	31269	36009240	11703	PRJNA815242	SAMN26583573
GCA_013400555.1	ASM1340055v1	Jacana jacana	54508	1085086281	Scaffold	2020-07-10	VZTM01	31221	126631	92876	PRJNA545868	SAMN12253869
GCA_013398345.1	ASM1339834v1	Nothocercus nigrocapillus	1977171	1019611718	Scaffold	2020-07-10	WBNA01	31010	2648942	6429	PRJNA545868	SAMN12253973
GCA_026212715.1	ASM2621271v1	Elanus axillaris	387829	1180842911	Scaffold	2022-11-16	JANZLQ01	30028	35952584	6848	PRJNA776315	SAMN22787059
GCA_025310515.1	ASM2531051v1	Buteo albonotatus	223473	1223638346	Scaffold	2022-09-20	JANVAB01	29903	36343856	28821	PRJNA800794	SAMN25283397
GCA_025629985.1	ASM2562998v1	Chamaetylas fuelleborni	1743360	1116532645	Scaffold	2022-10-08	JAOTBB01	29728	61643226	72330	PRJNA733793	SAMN19459795
GCA_013396575.1	ASM1339657v1	Rhodinocichla rosea	58203	1031972585	Scaffold	2020-07-10	VWYZ01	29643	2545584	5052	PRJNA545868	SAMN12253755
GCA_027575085.1	ASM2757508v1	Geranospiza caerulescens	321128	1210742078	Scaffold	2023-01-06	JANZXY01	29619	36287424	6984	PRJNA776317	SAMN22787060
GCA_013389985.1	ASM1338998v1	Dryoscopus gambensis	85069	992742094	Scaffold	2020-07-06	WEIT01	29388	113106	95402	PRJNA545868	SAMN12253866
GCA_013398935.1	ASM1339893v1	Ceuthmochares aereus	1961834	1120248821	Scaffold	2020-07-10	VWPQ01	29269	163031	29877	PRJNA545868	SAMN12253749
GCA_032275265.1	ASM3227526v1	Anas georgica	75847	1098703473	Scaffold	2023-10-02	JAUBNX01	29010	80592087	9301	PRJNA977038	SAMN35447963
GCA_040366035.1	ASM4036603v1	Ficedula hyperythra	393709	1017364550	Scaffold	2024-06-27	JABYRH01	28881	40232	87656	PRJNA637995	SAMN15163761
GCA_026546895.1	ASM2654689v1	Pogonocichla stellata	228321	1066379272	Scaffold	2022-11-30	JAOTQZ01	28787	62090701	17826	PRJNA733806	SAMN19459810
GCA_034783215.1	ASM3478321v1	Mareca sibilatrix	75858	1105057316	Scaffold	2023-12-28	JAVKLD01	28321	75004809	25756	PRJNA997722	SAMN36687852
GCA_013396615.1	ASM1339661v1	Oceanites oceanicus	79653	1178378986	Scaffold	2020-07-10	VWZA01	28090	406319	8405	PRJNA545868	SAMN12253754
GCA_031762475.1	ASM3176247v1	Cacatua sulphurea	141271	1091294669	Scaffold	2023-09-20	JARUQN01	27643	39234	68351	PRJNA703559	SAMN34059932
GCA_032353205.1	ASM3235320v1	Tyrannus verticalis	372373	1052147297	Scaffold	2023-10-04	JAUCNF01	27557	63551846	13183	PRJNA949623	SAMN33949535
GCA_026546585.1	ASM2654658v1	Muscicapa adusta	248153	1066295304	Scaffold	2022-11-30	JAOTOO01	27186	62278525	19801	PRJNA733805	SAMN19459808
GCA_013400715.1	ASM1340071v1	Prunella fulvescens	670355	1044257540	Scaffold	2020-07-10	VZTP01	26696	121881	75221	PRJNA545868	SAMN12253912
GCA_024336845.1	ASM2433684v1	Cyanopsitta spixii	51902	1092480392	Scaffold	2022-07-20	JANBPP01	26502	36276	53615	PRJNA703592	SAMN19969212
GCA_027564225.1	ASM2756422v1	Gallinago stenura	433633	1202133214	Scaffold	2023-01-03	JAOQGM01	26492	78092686	76263	PRJNA727522	SAMN19022281
GCA_027576295.1	ASM2757629v1	Cossypha polioptera	228319	1087308697	Scaffold	2023-01-06	JAODHX01	26407	62136990	68097	PRJNA733803	SAMN19459804
GCA_035041425.1	ASM3504142v1	Mionectes olivaceus	430701	1065550318	Scaffold	2024-01-03	JAWWMA01	25755	70163673	33764	PRJNA1007714	SAMN37095177
GCA_024734035.1	ASM2473403v1	Alethe castanea	228309	1103488593	Scaffold	2022-08-22	JANRGV01	25740	62162779	193993	PRJNA733789	SAMN19459790
GCA_029814625.1	ASM2981462v1	Psittacula derbiana	57074	1094822489	Scaffold	2023-04-18	JAPWDL01	25729	36628	65580	PRJNA703617	SAMN18863455
GCA_027564165.1	ASM2756416v1	Gallinago nigripennis	586766	1147616369	Scaffold	2023-01-03	JAOQGL01	25638	77599595	27359	PRJNA691176	SAMN17283485
GCA_039877175.1	ASM3987717v1	Otus scops	126827	1290760454	Scaffold	2024-05-28	JBDLLQ01	25579	86908813	341770	PRJNA964355	SAMN40555526
GCA_026122665.1	ASM2612266v1	Gallinago hardwickii	1381581	1142750823	Scaffold	2022-11-10	JAOQGE01	25428	77540074	32711	PRJNA730868	SAMN19243572
GCA_027564735.1	ASM2756473v1	Rostrhamus sociabilis	156764	1212673302	Scaffold	2023-01-03	JANXJF01	24775	36552554	14136	PRJNA776328	SAMN22787069
GCA_013400585.1	ASM1340058v1	Chloropsis cyanopogon	1218682	985401841	Scaffold	2020-07-10	WEZZ01	24720	106723	91329	PRJNA545868	SAMN12253867
GCA_025448115.1	ASM2544811v1	Micronisus gabar	387845	1301807367	Scaffold	2022-09-27	JAOEHL01	24717	34722062	103575	PRJNA776324	SAMN22787067
GCA_011763455.2	ASM1176345v2	Pyrrhura perlata	311897	1124813469	Scaffold	2022-07-21	JAAGVT02	24004	33872	129065	PRJNA481550	SAMN09683514
GCA_035046945.1	ASM3504694v1	Loxia leucoptera	96539	1062387055	Scaffold	2024-01-03	JAWWMI01	23841	71234186	22303	PRJNA960368	SAMN35539971
GCA_028565335.1	ASM2856533v1	Limnodromus scolopaceus	161678	1178633981	Scaffold	2023-02-09	JAOXNO01	23624	80129524	24983	PRJNA730869	SAMN19243594
GCA_035590215.1	ASM3559021v1	Microhierax caerulescens	263164	1205349910	Scaffold	2024-01-11	JAVJGJ01	23510	91191107	26710	PRJNA1006051	SAMN37016370
GCA_013400635.1	ASM1340063v1	Hypocryptadius cinnamomeus	589841	854293167	Scaffold	2020-07-10	VYZP01	23460	39504	214600	PRJNA545868	SAMN12253877
GCA_046766135.1	ASM4676613v1	Alopochen aegyptiaca	30382	1123251126	Scaffold	2025-01-19	JBKKDZ01	23353	75772574	27780	PRJNA919642	SAMN46046893
GCA_027576135.1	ASM2757613v1	Cossypha dichroa	228318	1091249845	Scaffold	2023-01-06	JAODHZ01	23080	62185255	104674	PRJNA733799	SAMN19459801
GCA_035583095.1	ASM3558309v1	Cacatua galerita	141274	1105431549	Scaffold	2024-01-11	JAWWER01	23013	36343	83418	PRJNA703552	SAMN37350434
GCA_026284605.1	ASM2628460v1	Pyrrhura egregia	1118838	1144104950	Scaffold	2022-11-22	JANEXG01	22880	32817	159071	PRJNA703578	SAMN18520327
GCA_026770345.1	ASM2677034v1	Tyrannus tyrannus	43165	1089970646	Scaffold	2022-12-09	JAOYSJ01	22497	63119817	43947	PRJNA802245	SAMN25521264
GCA_010014865.2	ASM1001486v2	Pyrrhura frontalis	211511	1128083870	Scaffold	2022-11-27	JAAAKN02	22382	32340	142964	PRJNA481541	SAMN09681955
GCA_003264655.1	ASM326465v1	Spheniscus mendiculus	156760	1209845584	Scaffold	2018-06-25	NDGW01	22339	5226231	1783	PRJNA382168	SAMN06701113
GCA_025774025.1	ASM2577402v1	Xenus cinereus	171277	1173667304	Scaffold	2022-10-20	JAOXJK01	22265	80336233	17305	PRJNA727477	SAMN19021815
GCA_027579995.1	ASM2757999v1	Ciconia episcopus	52776	1214246433	Scaffold	2023-01-06	JAODXS01	22161	84239905	9822	PRJNA622717	SAMN14525833
GCA_024331605.1	ASM2433160v1	Primolius couloni	178893	1134324094	Scaffold	2022-07-19	JANDJU01	21801	31393	164495	PRJNA733807	SAMN19459814
GCA_013397615.1	ASM1339761v1	Eolophus roseicapilla	176039	1065334762	Scaffold	2020-07-10	WBNI01	21735	418393	14367	PRJNA545868	SAMN12253931
GCA_025584955.1	ASM2558495v1	Alethe diademata	197521	1091984309	Scaffold	2022-10-05	JANRMJ01	21488	61217455	173286	PRJNA733790	SAMN19459791
GCA_036851205.1	ASM3685120v1	Tyrannus forficatus	372374	1089054114	Scaffold	2024-02-23	JAOXXM01	21249	62827110	39619	PRJNA802243	SAMN25521193
GCA_026284525.1	ASM2628452v1	Pyrrhura melanura	311898	1191394086	Scaffold	2022-11-22	JANFOK01	21017	30090	355226	PRJNA703582	SAMN19459819
GCA_024337085.1	ASM2433708v1	Diopsittaca nobilis	178888	1155555443	Scaffold	2022-07-20	JANEXE01	20970	31393	195322	PRJNA675142	SAMN16690509
GCA_007252995.1	ZoBo_15179_v2.0	Zosterops borbonicus	364589	1213662640	Scaffold	2019-07-22	SWJQ01	20903	1810786	27683	PRJNA530916	SAMN11339519
GCA_011763355.2	ASM1176335v2	Pyrrhura molinae	311895	1140400741	Scaffold	2022-11-27	JAADKS02	20903	31704	147126	PRJNA481548	SAMN09681958
GCA_026284565.1	ASM2628456v1	Pyrrhura orcesi	311892	1160083864	Scaffold	2022-11-22	JANHHA01	20713	30681	219333	PRJNA703583	SAMN18520330
GCA_024496005.1	ASM2449600v1	Pyrrhura hoffmanni	311899	1141345635	Scaffold	2022-07-30	JANHGK01	20509	30258	183058	PRJNA703579	SAMN18520328
GCA_026284705.1	ASM2628470v1	Pyrrhura amazonum	311887	1177329815	Scaffold	2022-11-22	JANFON01	20209	30181	267520	PRJNA703576	SAMN19459818
GCA_027574825.1	ASM2757482v1	Ciconia nigra	36241	1210962879	Scaffold	2023-01-06	JAODXV01	20137	84571636	6761	PRJNA622693	SAMN14525737
GCA_013398835.1	ASM1339883v1	Emberiza fucata	337179	1032579516	Scaffold	2020-07-10	VYZJ01	19687	892245	11220	PRJNA545868	SAMN12253922
GCA_027576195.1	ASM2757619v1	Cossypha heuglini	869905	1111968159	Scaffold	2023-01-06	JAODKT01	19509	62254629	188580	PRJNA733801	SAMN19459802
GCA_024499995.1	ASM2449999v1	Pyrrhura lucianii	2022865	1247391346	Scaffold	2022-08-01	JANIAF01	19503	29427	473785	PRJNA703581	SAMN22081978
GCA_026770275.1	ASM2677027v1	Milvus milvus	43518	1214435242	Scaffold	2022-12-09	JANZLG01	19475	36490134	9675	PRJNA776325	SAMN22787068
GCA_026284585.2	ASM2628458v2	Pyrrhura albipectus	311894	1142301495	Scaffold	2023-06-01	JANFOL02	19408	29691	167982	PRJNA703575	SAMN18520326
GCA_026284825.2	ASM2628482v2	Pyrrhura hoematotis	2338438	1142301495	Scaffold	2023-06-01	JANFOO02	19408	29691	167982	PRJNA491344	SAMN22090448
GCA_024331625.1	ASM2433162v1	Psittacara leucophthalmus	178885	1117906707	Scaffold	2022-07-19	JANDJW01	19150	29563	123134	PRJNA703667	SAMN19459817
GCA_013398035.1	ASM1339803v1	Panurus biarmicus	181101	919078602	Scaffold	2020-07-10	VZRT01	18922	121818	25824	PRJNA545868	SAMN12253962
GCA_016545565.2	ASM1654556v2	Pyrrhura cruentata	311901	1149272071	Scaffold	2022-12-29	WUAO02	18748	29419	159374	PRJNA481551	SAMN09683515
GCA_025311575.1	ASM2531157v1	Elanoides forficatus	192873	1200198507	Scaffold	2022-09-20	JAOBAS01	18505	36661330	8813	PRJNA800789	SAMN25283234
GCA_013399715.1	ASM1339971v1	Alectura lathami	81907	1043215352	Scaffold	2020-07-10	VXAV01	18430	229397	37168	PRJNA545868	SAMN12253796
GCA_026284765.1	ASM2628476v1	Thectocercus acuticaudatus	211510	1173634303	Scaffold	2022-11-22	JANHGZ01	17915	28824	232549	PRJNA479498	SAMN18520332
GCA_011763535.2	ASM1176353v2	Eclectus roratus	176024	1120776969	Scaffold	2022-07-21	JAAGVV02	17249	28643	148194	PRJNA528951	SAMN11250500
GCA_026283785.1	ASM2628378v1	Coracopsis vasa	176022	1229970282	Scaffold	2022-11-22	JANHGB01	16954	28510	500983	PRJNA479489	SAMN18613280
GCA_015163975.2	ASM1516397v2	Pyrrhura lepida	311896	1175322969	Scaffold	2022-11-27	JAABNU02	16602	27753	241227	PRJNA481549	SAMN09681978
GCA_026284545.1	ASM2628454v1	Pyrrhura picta	51910	1158211774	Scaffold	2022-11-22	JANHHB01	16508	27053	240904	PRJNA703585	SAMN19459820
GCA_036026335.1	ASM3602633v1	Mareca penelope	8838	1170963225	Scaffold	2024-01-25	JAYRCD01	16249	76248003	210326	PRJNA839053	SAMN39122310
GCA_024361745.1	ASM2436174v1	Cacatua alba	141836	1210837024	Scaffold	2022-07-21	JANEMJ01	16237	28354	425424	PRJNA703547	SAMN18865571
GCA_041108315.1	ASM4110831v1	Nicator chloris	237433	1234151388	Scaffold	2024-08-08	JBFSXG01	16178	62773967	527271	PRJNA1121619	SAMN41760673
GCA_032165275.1	ASM3216527v1	Spatula discors	75842	1102844778	Scaffold	2023-09-28	JAUJPJ01	15868	80283799	10986	PRJNA977037	SAMN35447962
GCA_035222285.1	ASM3522228v1	Agapornis lilianae	60464	1102791056	Scaffold	2024-01-08	JAWWTZ01	15867	27332	106669	PRJNA667968	SAMN36798136
GCA_011317185.2	ASM1131718v2	Eupsittula pertinax	492513	1118851761	Scaffold	2022-11-14	WUQE02	15826	26712	98629	PRJNA596746	SAMN13635021
GCA_025728075.1	ASM2572807v1	Gallinago paraguaiae	555258	1153592092	Scaffold	2022-10-17	JAOSZB01	15517	77818824	40089	PRJNA691173	SAMN17283465
GCA_026413425.1	ASM2641342v1	Tringa solitaria	279954	1150739019	Scaffold	2022-11-27	JAOXJM01	15233	79619486	17477	PRJNA727491	SAMN19022238
GCA_045838505.1	ASM4583850v1	Botaurus stellaris	188376	1104441978	Scaffold	2024-12-09	JBJGBH01	15150	17729	181133	PRJNA1153307	SAMN44603759
GCA_027575645.1	ASM2757564v1	Cossypha caffra	228317	1095826178	Scaffold	2023-01-06	JAODLH01	15141	62380019	99892	PRJNA733798	SAMN19459800
GCA_027564495.1	ASM2756449v1	Gallinago solitaria	2802618	1147164240	Scaffold	2023-01-03	JAOQGI01	15131	78624065	19562	PRJNA691376	SAMN19022280
GCA_013390105.1	ASM1339010v1	Tichodroma muraria	237442	910679850	Scaffold	2020-07-06	WAAG01	14901	30899	201993	PRJNA545868	SAMN12253913
GCA_026284665.2	ASM2628466v2	Aratinga nenday	51908	1095151660	Scaffold	2023-09-20	JANCMF02	14437	25533	103447	PRJNA479483	SAMN18520319
GCA_035588595.1	ASM3558859v1	Mareca americana	75832	1135966646	Scaffold	2024-01-11	JAXIUU01	13692	75560830	59777	PRJNA1015220	SAMN37350295
GCA_025448095.1	ASM2544809v1	Poicephalus senegalus	176045	1091127567	Scaffold	2022-09-27	JAOEIB01	13535	26297	87774	PRJNA703660	SAMN18613288
GCA_041108095.1	ASM4110809v1	Hylia prasina	208073	1269587691	Scaffold	2024-08-08	JBFNVR01	12440	62083794	517803	PRJNA959756	SAMN41760668
GCA_013400875.1	ASM1340087v1	Anhinga rufa	317792	1014091971	Scaffold	2020-07-10	VZTV01	12297	16986	249520	PRJNA545868	SAMN12253935
GCA_025448055.1	ASM2544805v1	Pionites leucogaster	345186	1111884935	Scaffold	2022-09-27	JAOEIA01	11699	24027	90868	PRJNA704045	SAMN18863567
GCA_027497815.1	ASM2749781v1	Aquila africana	321113	1348391903	Scaffold	2022-12-30	JANCMH01	11066	49659068	143142	PRJNA754282	SAMN22328247
GCA_026122685.1	ASM2612268v1	Gallinago megala	670344	1176315638	Scaffold	2022-11-10	JAOQGF01	10872	77546472	68704	PRJNA730871	SAMN19243654
GCA_032353885.1	ASM3235388v1	Nothura maculosa	555279	1086398928	Scaffold	2023-10-04	JAUBOD01	10868	2524321	131141	PRJNA964091	SAMN35540328
GCA_045784545.1	ASM4578454v1	Bartramia longicauda	279933	1236569254	Scaffold	2024-12-06	JBJGHF01	10868	11554	513461	PRJNA1153307	SAMN44603964
GCA_027564435.1	ASM2756443v1	Falco berigora	495972	1212117839	Scaffold	2023-01-03	JAOPUJ01	10828	92537993	13138	PRJNA717977	SAMN18520353
GCA_027580015.1	ASM2758001v1	Buteo oreophilus	115230	1252721404	Scaffold	2023-01-06	JANZYC01	10773	37982198	12775	PRJNA770305	SAMN22214520
GCA_013400655.1	ASM1340065v1	Mystacornis crossleyi	98133	1116797458	Scaffold	2020-07-10	VYZQ01	10653	36392	247908	PRJNA545868	SAMN12253876
GCA_032275445.1	ASM3227544v1	Crypturellus soui	458187	1038921062	Scaffold	2023-10-02	JAUBNY01	10551	2922566	76683	PRJNA921458	SAMN35540329
GCA_034780855.1	ASM3478085v1	Tachyeres leucocephalus	658926	1103144072	Scaffold	2023-12-28	JAVDPI01	10511	80371429	8647	PRJNA977033	SAMN35447905
GCA_035590535.1	ASM3559053v1	Falco concolor	495947	1203100156	Scaffold	2024-01-11	JAVJGM01	10077	92092007	11297	PRJNA1004996	SAMN36970200
GCA_025310935.1	ASM2531093v1	Henicopernis longicauda	258817	1228248026	Scaffold	2022-09-20	JAOBAQ01	10074	37031727	14078	PRJNA776320	SAMN22787063
GCA_035590175.1	ASM3559017v1	Aviceda leuphotes	2868386	1213379752	Scaffold	2024-01-11	JAVJGH01	9990	36484812	19050	PRJNA754284	SAMN36970203
GCA_032273925.1	ASM3227392v1	Rhynchotus rufescens	30466	975798021	Scaffold	2023-10-02	JAVCKT01	9861	16141	141505	PRJNA968497	SAMN36702116
GCA_035594005.1	ASM3559400v1	Hypotaenidia philippensis	2861860	1070072248	Scaffold	2024-01-11	JAJOZW01	9639	46737	55190	PRJNA782688	SAMN23708558
GCA_026937365.1	ASM2693736v1	Circus cinereus	555235	1270982461	Scaffold	2022-12-16	JANZLN01	9480	38728798	7895	PRJNA776312	SAMN22787058
GCA_027576815.1	ASM2757681v1	Cossypha niveicapilla	228316	1192623756	Scaffold	2023-01-06	JAODLG01	9328	58307819	340008	PRJNA733802	SAMN19459803
GCA_013389965.1	ASM1338996v1	Todus mexicanus	135184	853262227	Scaffold	2020-07-06	WEIS01	8743	12670	322726	PRJNA545868	SAMN12253871
GCA_026284845.1	ASM2628484v1	Orthopsittaca manilatus	178890	1133062951	Scaffold	2022-11-22	JANEXM01	8287	21161	143864	PRJNA479491	SAMN19459809
GCA_026109245.1	ASM2610924v1	Nisaetus alboniger	307441	1259162845	Scaffold	2022-11-09	JAPCIF01	8180	37538868	38553	PRJNA803739	SAMN25686331
GCA_038382085.1	ASM3838208v1	Mareca falcata	75844	1272571206	Scaffold	2024-04-18	JBBYGQ01	7925	76688683	428484	PRJNA960483	SAMN40323380
GCA_013400995.1	ASM1340099v1	Oreotrochilus melanogaster	689266	1107792040	Scaffold	2020-07-10	VZUB01	7679	167855	56054	PRJNA545868	SAMN12253978
GCA_026283845.1	ASM2628384v1	Primolius maracana	178894	1165565491	Scaffold	2022-11-22	JANEWZ01	7525	20300	210077	PRJNA704055	SAMN19459815
GCA_027123695.1	ASM2712369v1	Chamaetylas choloensis	2840664	1085348988	Scaffold	2022-12-20	JAOTIW01	7413	63207255	22522	PRJNA733792	SAMN19459794
GCA_041045125.1	ASM4104512v1	Muscicapa griseisticta	670350	1307513693	Scaffold	2024-08-05	JBFSWW01	7158	61816144	825255	PRJNA963710	SAMN41760670
GCA_013400695.1	ASM1340069v1	Neodrepanis coruscans	254563	1024462016	Scaffold	2020-07-10	VYZS01	7054	18836	352748	PRJNA545868	SAMN12253874
GCA_041731235.1	ASM4173123v1	Brotogeris cyanoptera	671079	1204622407	Scaffold	2024-09-03	JBFPDW01	6891	19213	383368	PRJNA703534	SAMN40504056
GCA_026283905.1	ASM2628390v1	Psittacula cyanocephala	232645	1137937419	Scaffold	2022-11-22	JANEXR01	6813	20244	194037	PRJNA703616	SAMN18683783
GCA_036026575.1	ASM3602657v1	Pionus tumultuosus	458107	1193559359	Scaffold	2024-01-25	JAYRCG01	6417	19117	331592	PRJNA703808	SAMN32398559
GCA_027564035.1	ASM2756403v1	Gallinago delicata	279947	1201500499	Scaffold	2023-01-03	JAOQGJ01	6412	77961257	106721	PRJNA691172	SAMN17283440
GCA_026212835.1	ASM2621283v1	Geranoaetus albicaudatus	223485	1237233187	Scaffold	2022-11-16	JANZLS01	6370	37415151	9171	PRJNA800793	SAMN25283396
GCA_032274685.1	ASM3227468v1	Tyrannus cubensis	372375	1103170555	Scaffold	2023-10-02	JAUBOB01	6205	57245702	20266	PRJNA949690	SAMN33955249
GCA_010015965.3	ASM1001596v3	Ara militaris	57237	1152373303	Scaffold	2023-09-20	JAAAKA03	5592	19814	158989	PRJNA528956	SAMN11250506
GCA_032270905.1	ASM3227090v1	Aix sponsa	8833	1369927860	Scaffold	2023-10-02	JAUPTN01	5559	72826709	109	PRJNA839052	SAMN36525384
GCA_041731255.1	ASM4173125v1	Anthus novaeseelandiae	1108006	1455480298	Scaffold	2024-09-03	JBFPDV01	5517	10875159	990218	PRJNA919839	SAMN41767411
GCA_035592195.1	ASM3559219v1	Milvus lineatus	329121	1232701009	Scaffold	2024-01-11	JAVJIC01	5449	34273599	13261	PRJNA754305	SAMN36970058
GCA_040207595.1	ASM4020759v1	Phodilus badius	111818	1468733458	Scaffold	2024-06-17	JBEALI01	5326	20829492	903120	PRJNA965054	SAMN40555013
GCA_028566535.1	ASM2856653v1	Scolopax minor	56299	1169656972	Scaffold	2023-02-09	JAOXNG01	5023	80054137	41831	PRJNA707261	SAMN18192693
GCA_032353075.1	ASM3235307v1	Tyrannus caudifasciatus	204063	1099111178	Scaffold	2023-10-04	JAUCNE01	4403	1549615	57811	PRJNA949669	SAMN33954586
GCA_040967675.1	ASM4096767v1	Glaucidium cuculoides	543873	1214706320	Scaffold	2024-07-30	JBEUDJ01	4344	45877457	78362	PRJNA959380	SAMN41160370
GCA_010014725.2	ASM1001472v2	Ara chloropterus	176013	1164831351	Scaffold	2022-11-27	WSYR02	4271	19108	189855	PRJNA528950	SAMN11250489
GCA_040966495.1	ASM4096649v1	Anas poecilorhyncha	75854	1136063374	Scaffold	2024-07-30	JBCJKG01	4090	65612328	22427	PRJNA919735	SAMN40323378
GCA_025447895.1	ASM2544789v1	Butastur liventer	1356036	1271439293	Scaffold	2022-09-27	JAOEHN01	3539	35144932	52444	PRJNA797788	SAMN26583572
GCA_043109885.1	ASM4310988v1	Zanda funerea	302529	1390262608	Scaffold	2024-10-14	JBHUPK01	3140	14059	1007537	PRJNA718285	SAMN41767766
GCA_013401035.1	ASM1340103v1	Horornis vulcanius	2585811	1223573813	Scaffold	2020-07-10	VZUA01	3129	15429	408627	PRJNA545868	SAMN12253956
GCA_027576755.1	ASM2757675v1	Chamaetylas poliocephala	2364092	1163580681	Scaffold	2023-01-06	JANZXQ01	2636	64078424	281486	PRJNA770290	SAMN22213730
GCA_025727895.1	ASM2572789v1	Melierax metabates	387835	1267186076	Scaffold	2022-10-17	JAOEIK01	2374	39048327	8424	PRJNA831242	SAMN22787066
GCA_032466625.1	ASM3246662v1	Psittacara rubritorquis	1238232	1104236827	Scaffold	2023-10-10	JASKNC01	2063	17747	167616	PRJNA703670	SAMN35104388
GCA_035592055.1	ASM3559205v1	Phalcoboenus megalopterus	321058	1162640007	Scaffold	2024-01-11	JAVJHZ01	1898	61227580	22754	PRJNA1004994	SAMN36970195
GCA_046270505.1	ASM4627050v1	Quiscalus quiscula	84782	942582927	Scaffold	2024-12-25	JBJNRR01	1835	1887	834461	PRJNA833842	SAMN43869268
GCA_034782095.1	ASM3478209v1	Falco jugger	345163	1225352242	Scaffold	2023-12-28	JAVLTJ01	1713	37509937	12989	PRJNA1006339	SAMN37029158
GCA_032466295.1	ASM3246629v1	Forpus passerinus	69957	1065957815	Scaffold	2023-10-10	JASTZW01	1617	17265	171283	PRJNA703702	SAMN18863885
GCA_034782235.1	ASM3478223v1	Falco dickinsoni	495939	1207958700	Scaffold	2023-12-28	JAVLTL01	1333	59067593	13919	PRJNA1004993	SAMN36970059
GCA_032353195.1	ASM3235319v1	Tyrannus melancholicus	121427	1092936249	Scaffold	2023-10-04	JAUCNP01	1037	58934510	322	PRJNA949694	SAMN33955274
GCA_034781615.1	ASM3478161v1	Falco ardosiaceus	495938	1174184399	Scaffold	2023-12-28	JAVLTF01	979	62677164	13463	PRJNA985063	SAMN35787753
GCA_036873835.1	ASM3687383v1	Crypturellus boucardi	1162387	1445599058	Scaffold	2024-02-26	JAYRBR01	920	930	2160382	PRJNA921448	SAMN37353849
GCA_031762335.1	ASM3176233v1	Psittacula eupatria	232655	745897376	Scaffold	2023-09-20	JARVGR01	797	16896	159382	PRJNA703620	SAMN32398565
GCA_036873585.1	ASM3687358v1	Spinus psaltria	54559	1226180322	Scaffold	2024-02-26	JAYJLW01	677	17579406	446866	PRJNA968876	SAMN35539985
GCA_032274585.2	ASM3227458v2	Tyrannus vociferans	372372	1099483015	Scaffold	2024-12-02	JAUELM02	659	32466042	86734	PRJNA931342	SAMN33062132
GCA_034783915.1	ASM3478391v1	Agapornis pullarius	60467	1367563600	Scaffold	2023-12-28	JAVKLG01	366	366	3589823	PRJNA703483	SAMN36687879
GCA_032357765.1	ASM3235776v1	Amazona auropalliata	152277	730463191	Scaffold	2023-10-04	JAUELQ01	352	4152	926220	PRJNA703495	SAMN35104375
GCA_032354935.1	ASM3235493v1	Psittacula roseata	232641	1211254702	Scaffold	2023-10-04	JAUCNJ01	299	13848	1196366	PRJNA703625	SAMN35104390
GCA_032360045.1	ASM3236004v1	Amazona ventralis	57393	1460487250	Scaffold	2023-10-04	JAUELR01	277	1182	2525461	PRJNA703515	SAMN35104379
GCA_010078495.1	BGI_Enov.V1	Eudyptula minor novaehollandiae	2052820	1353666924	Scaffold	2020-01-31	VULB01	134160	29280209	15946	PRJNA556735	SAMN12384878
GCA_029890015.1	ASM2989001v1	Leucopternis lacernulatus	345747	1308151139	Scaffold	2023-04-27	JAQIFQ01	3501	40052610	11953	PRJNA754290	SAMN32397871
GCA_026770365.1	ASM2677036v1	Harpyhaliaetus coronatus	321134	1226013973	Scaffold	2022-12-09	JANZLI01	2394	37477071	13830	PRJNA754288	SAMN22346343
GCA_037953605.1	ASM3795360v1	Necrosyrtes monachus	30399	1283266491	Scaffold	2024-04-03	JAZGTQ01	25204291	27959869	676	PRJNA1072066	SAMN39727206
GCA_037837765.1	ASM3783776v1	Delichon dasypus	317145	1155707317	Scaffold	2024-03-29	JBBAXF01	20730791	74747089	320	PRJNA1049492	SAMN38699541
GCA_027497775.1	ASM2749777v1	Accipiter melanochlamys	387799	1398011897	Scaffold	2022-12-30	JANBZU01	17712854	35025567	449	PRJNA776293	SAMN22787040
GCA_014706295.1	ASM1470629v1	Lycocorax pyrrhopterus obiensis	2767082	1107771238	Scaffold	2020-09-23	JACSVZ01	7380351	74168823	1695	PRJNA604967	SAMN15881065
GCA_017589585.1	ASM1758958v1	Phylloscopus whistleri	274622	1112484139	Contig	2021-03-26	JADMLD01	3796120			PRJNA646997	SAMN16704287
GCA_022316685.1	UM_PSub_1	Progne subis subis	519845	1165951862	Scaffold	2022-02-17	JAKJHU01	3084734	6129949	2896	PRJNA772931	SAMN25078701
GCA_033558185.1	BPBGC_Dpav_1.0	Dromococcyx pavoninus	3054325	1249866067	Contig	2023-11-13	JAUMJL01	1835311			PRJNA995211	SAMN36466270
GCA_018881555.1	ASM1888155v1	Amblyornis subalaris	34926	1108380980	Scaffold	2021-06-14	JACAXG01	695827	5791924	2426	PRJNA601961	SAMN14917922
GCA_003713305.1	CicReg_1.0	Cicinnurus regius	36263	1059540104	Scaffold	2018-11-06	RAHN01	465502	3187586	4390	PRJNA491255	SAMN10096784
GCA_003713295.1	ParLaw_1.0	Parotia lawesii	39961	1056922331	Scaffold	2018-11-06	RAHM01	432029	3066654	3976	PRJNA491255	SAMN10096785
GCA_003713215.1	ParRub_1.0	Paradisaea rubra	39963	1071261504	Scaffold	2018-11-06	RAHL01	415330	3264865	4376	PRJNA491255	SAMN10096786
GCA_013399015.1	ASM1339901v1	Galbula dea	1109041	1006681283	Scaffold	2020-07-10	VWZX01	251170	1175606	19989	PRJNA545868	SAMN12253812
GCA_003713285.1	DipMag_1.0	Diphyllodes magnificus	28716	1065979660	Scaffold	2018-11-06	RAHO01	241639	6488714	3098	PRJNA491255	SAMN10096783
GCA_045788085.1	ASM4578808v1	Chroicocephalus genei	1569666	1198030265	Scaffold	2024-12-06	JBJGKF01	229057	28322704	23947	PRJNA1153307	SAMN44603799
GCA_045787705.1	ASM4578770v1	Pagophila eburnea	126721	1205322505	Scaffold	2024-12-06	JBJGJV01	228416	28389110	19690	PRJNA1153307	SAMN44603825
GCA_045788345.1	ASM4578834v1	Actitis hypoleucos	320702	1215352660	Scaffold	2024-12-06	JBJGKJ01	214846	20815268	51019	PRJNA1153307	SAMN44603794
GCA_045788275.1	ASM4578827v1	Calidris himantopus	279938	1159074394	Scaffold	2024-12-06	JBJGKG01	213545	11822840	26898	PRJNA1153307	SAMN44603798
GCA_045784155.1	ASM4578415v1	Ardenna gravis	37051	1288125250	Scaffold	2024-12-06	JBJGHL01	211952	11567451	29830	PRJNA1153307	SAMN44603945
GCA_045783775.1	ASM4578377v1	Larus cachinnans	119609	1220218084	Scaffold	2024-12-06	JBJGHI01	208743	17826151	25817	PRJNA1153307	SAMN44603950
GCA_045787805.1	ASM4578780v1	Falco eleonorae	495946	1198301015	Scaffold	2024-12-06	JBJGJZ01	205385	26400415	16367	PRJNA1153307	SAMN44603810
GCA_045783535.1	ASM4578353v1	Calidris maritima	28682	1187468605	Scaffold	2024-12-06	JBJGHD01	203493	16310863	24069	PRJNA1153307	SAMN44603969
GCA_045787045.1	ASM4578704v1	Ichthyaetus audouinii	1288292	1211192666	Scaffold	2024-12-06	JBJGIS01	203005	23132222	18609	PRJNA1153307	SAMN44603871
GCA_045784585.1	ASM4578458v1	Circus aeruginosus	8964	1263011481	Scaffold	2024-12-06	JBJGIB01	197889	10156871	19310	PRJNA1153307	SAMN44603906
GCA_045784945.1	ASM4578494v1	Anthus petrosus	45801	1085291058	Scaffold	2024-12-06	JBJGIM01	197839	17879394	34267	PRJNA1153307	SAMN44603879
GCA_045787225.1	ASM4578722v1	Apus caffer	1002741	1151291330	Scaffold	2024-12-06	JBJGJE01	196189	14846650	27912	PRJNA1153307	SAMN44603852
GCA_045785005.1	ASM4578500v1	Circus cyaneus	43466	1232225125	Scaffold	2024-12-06	JBJGIO01	195392	7830633	21117	PRJNA1153307	SAMN44603877
GCA_045788165.1	ASM4578816v1	Lanius phoenicuroides	3150054	1187171465	Scaffold	2024-12-06	JBJGKB01	193607	13976961	54240	PRJNA1153307	SAMN44603806
GCA_045787105.1	ASM4578710v1	Pluvialis dominica	240205	1241400729	Scaffold	2024-12-06	JBJGIZ01	192384	4827776	46232	PRJNA1153307	SAMN44603861
GCA_045787065.1	ASM4578706v1	Coracias garrulus	188338	1216970255	Scaffold	2024-12-06	JBJGIV01	190116	10306263	36731	PRJNA1153307	SAMN44603866
GCA_045784685.1	ASM4578468v1	Circus pygargus	387828	1252621927	Scaffold	2024-12-06	JBJGIC01	186722	834646	28469	PRJNA1153307	SAMN44603903
GCA_045784985.1	ASM4578498v1	Curruca cantillans	208071	1119437169	Scaffold	2024-12-06	JBJGIK01	180709	10874106	45573	PRJNA1153307	SAMN44603882
GCA_045787265.1	ASM4578726v1	Calidris fuscicollis	279940	1265416999	Scaffold	2024-12-06	JBJGJF01	180095	9472662	45624	PRJNA1153307	SAMN44603850
GCA_045787205.1	ASM4578720v1	Motacilla citreola	179817	1105561350	Scaffold	2024-12-06	JBJGJC01	174891	23307826	51585	PRJNA1153307	SAMN44603857
GCA_045788425.1	ASM4578842v1	Dryocopus martius	187859	1260222636	Scaffold	2024-12-06	JBJGKM01	171933	6562138	40505	PRJNA1153307	SAMN44603786
GCA_045787185.1	ASM4578718v1	Gavia adamsii	372293	1296989070	Scaffold	2024-12-06	JBJGJB01	170112	17478523	60163	PRJNA1153307	SAMN44603858
GCA_023644505.1	EAln_1.0	Empidonax alnorum	209618	1072560169	Scaffold	2022-06-02	JAMKCP01	165784	7733337	15260	PRJNA692615	SAMN26441112
GCA_045783515.1	ASM4578351v1	Lophophanes cristatus	156565	1060762217	Scaffold	2024-12-06	JBJGHA01	164906	18951753	28623	PRJNA1153307	SAMN44603975
GCA_041053245.1	ASM4105324v1	Phylidonyris novaehollandiae	266418	1030170320	Scaffold	2024-08-05	JACBJL01	162250	3147863	6248	PRJNA623276	SAMN14853697
GCA_045787165.1	ASM4578716v1	Zapornia parva	2861758	1252483382	Scaffold	2024-12-06	JBJGIX01	161695	14172223	76740	PRJNA1153307	SAMN44603864
GCA_045787085.1	ASM4578708v1	Curruca ruppeli	216219	1151737116	Scaffold	2024-12-06	JBJGIW01	161249	18940552	43503	PRJNA1153307	SAMN44603865
GCA_045785065.1	ASM4578506v1	Surnia ulula	69940	1324416414	Scaffold	2024-12-06	JBJGIQ01	160991	24509715	25122	PRJNA1153307	SAMN44603875
GCA_045838445.1	ASM4583844v1	Botaurus lentiginosus	110661	1242867215	Scaffold	2024-12-09	JBJGBI01	160292	884859	47521	PRJNA1153307	SAMN44603763
GCA_045787245.1	ASM4578724v1	Sula leucogaster	57661	1250867252	Scaffold	2024-12-06	JBJGJD01	159547	11631035	27705	PRJNA1153307	SAMN44603854
GCA_045785095.1	ASM4578509v1	Prunella collaris	175133	1094236350	Scaffold	2024-12-06	JBJGIR01	157374	17539585	36496	PRJNA1153307	SAMN44603873
GCA_045787345.1	ASM4578734v1	Puffinus yelkouan	48685	1264461312	Scaffold	2024-12-06	JBJGJK01	152848	5857322	32770	PRJNA1153307	SAMN44603843
GCA_045787025.1	ASM4578702v1	Pastor roseus	451427	1105868554	Scaffold	2024-12-06	JBJGIU01	147454	17908476	65514	PRJNA1153307	SAMN44603867
GCA_045783115.1	ASM4578311v1	Emberiza calandra	460200	1121906837	Scaffold	2024-12-06	JBJGGH01	142367	6035664	79836	PRJNA1153307	SAMN44604021
GCA_045785025.1	ASM4578502v1	Saxicola rubicola	230659	1097630614	Scaffold	2024-12-06	JBJGIN01	139914	13820699	54248	PRJNA1153307	SAMN44603878
GCA_045787885.1	ASM4578788v1	Iduna caligata	1110374	1144063292	Scaffold	2024-12-06	JBJGKA01	139226	12576810	68192	PRJNA1153307	SAMN44603807
GCA_045838335.1	ASM4583833v1	Chlidonias hybrida	297805	1144063292	Scaffold	2024-12-09	JBJGBM01	139226	12576810	68192	PRJNA1153307	SAMN44603768
GCA_045788055.1	ASM4578805v1	Ficedula albicilla	393706	1075905099	Scaffold	2024-12-06	JBJGKC01	138453	8770596	52855	PRJNA1153307	SAMN44603803
GCA_045783595.1	ASM4578359v1	Acrocephalus melanopogon	68470	1143441354	Scaffold	2024-12-06	JBJGHH01	137750	7134027	44056	PRJNA1153307	SAMN44603956
GCA_045788125.1	ASM4578812v1	Locustella lanceolata	260104	1188384905	Scaffold	2024-12-06	JBJGKE01	134424	12835253	83790	PRJNA1153307	SAMN44603801
GCA_045787305.1	ASM4578730v1	Larus thayeri	126718	1235019117	Scaffold	2024-12-06	JBJGJG01	131818	8468150	56441	PRJNA1153307	SAMN44603849
GCA_045783135.1	ASM4578313v1	Merops apiaster	265611	1171685542	Scaffold	2024-12-06	JBJGGI01	130845	10431334	36692	PRJNA1153307	SAMN44604019
GCA_013398295.1	ASM1339829v1	Chionis minor	227182	1174003224	Scaffold	2020-07-10	VZSF01	128427	592381	17903	PRJNA545868	SAMN12253976
GCA_013398275.1	ASM1339827v1	Promerops cafer	254652	1043743207	Scaffold	2020-07-10	VZSE01	128262	1179653	27395	PRJNA545868	SAMN12253977
GCA_045788515.1	ASM4578851v1	Acrocephalus dumetorum	68474	1148541330	Scaffold	2024-12-06	JBJGKQ01	127522	13741195	77669	PRJNA1153307	SAMN44603781
GCA_045788025.1	ASM4578802v1	Phylloscopus schwarzi	56429	1175765879	Scaffold	2024-12-06	JBJGKD01	126901	9758541	82765	PRJNA1153307	SAMN44603802
GCA_013399365.1	ASM1339936v1	Pampusana beccarii	2953425	1115608669	Scaffold	2020-07-10	VWYH01	126523	674421	72610	PRJNA545868	SAMN12253886
GCA_045787285.1	ASM4578728v1	Curruca sarda	3149723	1063167722	Scaffold	2024-12-06	JBJGJH01	125364	4730288	46477	PRJNA1153307	SAMN44603847
GCA_045784665.1	ASM4578466v1	Plectrophenax nivalis	161627	1239322657	Scaffold	2024-12-06	JBJGID01	121462	6268521	122970	PRJNA1153307	SAMN44603902
GCA_013397565.1	ASM1339756v1	Ptilonorhynchus violaceus	28724	1057848093	Scaffold	2020-07-10	VZRJ01	120946	1215016	21059	PRJNA545868	SAMN12253905
GCA_013398955.1	ASM1339895v1	Callaeas wilsoni	1347786	1047533504	Scaffold	2020-07-10	VWPU01	118426	133026	40841	PRJNA545868	SAMN12253743
GCA_045787145.1	ASM4578714v1	Oenanthe leucopyga	391700	1070998986	Scaffold	2024-12-06	JBJGIY01	117345	13344468	50224	PRJNA1153307	SAMN44603862
GCA_045788595.1	ASM4578859v1	Turdus torquatus	357595	1102536592	Scaffold	2024-12-06	JBJGKR01	115934	1294545	71280	PRJNA1153307	SAMN44603780
GCA_045787745.1	ASM4578774v1	Acrocephalus paludicola	68471	1134995708	Scaffold	2024-12-06	JBJGJW01	115566	6305224	67186	PRJNA1153307	SAMN44603817
GCA_045783095.1	ASM4578309v1	Emberiza cineracea	1118552	1131523327	Scaffold	2024-12-06	JBJGGG01	113848	11694799	92596	PRJNA1153307	SAMN44604022
GCA_045784265.1	ASM4578426v1	Clanga pomarina	2675520	1292842681	Scaffold	2024-12-06	JBJGHT01	112168	10322531	25504	PRJNA1153307	SAMN44603931
GCA_045783255.1	ASM4578325v1	Oenanthe deserti	245060	1070132656	Scaffold	2024-12-06	JBJGGQ01	111867	5768714	85890	PRJNA1153307	SAMN44603993
GCA_045783555.1	ASM4578355v1	Calidris subruficollis	1940537	1177839899	Scaffold	2024-12-06	JBJGHC01	110349	656191	72836	PRJNA1153307	SAMN44603972
GCA_033628365.1	ASM3362836v1	Calidris temminckii	328946	1232361803	Scaffold	2023-11-14	JAHSPS01	107491	6937624	70550	PRJNA739535	SAMN19791469
GCA_029620185.1	ASM2962018v1	Melanitta fusca	371864	1152187352	Scaffold	2023-04-07	JAQQTK01	106788	2003583	11736	PRJNA796024	SAMN24811317
GCA_041053205.1	ASM4105320v1	Furnarius rufus	81886	1091148165	Scaffold	2024-08-05	JACBJK01	106628	12397575	15175	PRJNA623276	SAMN14853698
GCA_045782545.1	ASM4578254v1	Apus affinis	118181	1167484670	Scaffold	2024-12-06	JBJGFW01	105512	6063433	82512	PRJNA1153307	SAMN44604058
GCA_010080465.1	BGI_Emin_alb.V1	Eudyptula albosignata	345258	1370511393	Scaffold	2020-01-31	VULD01	104210	21866543	18591	PRJNA556735	SAMN12384880
GCA_045838355.1	ASM4583835v1	Glaucidium passerinum	121724	1211139421	Scaffold	2024-12-09	JBJGBN01	103581	175906	35614	PRJNA1153307	SAMN44603769
GCA_022441285.1	AcrFamKingi1.0	Acrocephalus kingi	2944898	1079221614	Scaffold	2022-03-02	JAKKIJ01	102588	3600977	13777	PRJNA795699	SAMN24747091
GCA_033628625.1	ASM3362862v1	Charadrius hiaticula	371911	1346820118	Scaffold	2023-11-14	JAHREF01	102426	9200143	53007	PRJNA739535	SAMN19791465
GCA_002173475.1	Pharrisi_ref_V1	Phalacrocorax harrisi	473964	1202994831	Scaffold	2017-06-06	NEVG01	100243	4648443	2651	PRJNA327123	SAMN05301669
GCA_045784705.1	ASM4578470v1	Larvivora sibilans	433637	1236775542	Scaffold	2024-12-06	JBJGIE01	98051	13515120	117016	PRJNA1153307	SAMN44603901
GCA_900205225.1	Saxicola_maurus.2	Saxicola maurus maurus	1187130	1020367763	Scaffold	2017-09-28	OAMK01	96283	10035936	2819	PRJEB19453	SAMEA94256668
GCA_045788465.1	ASM4578846v1	Saxicola rubetra	69510	1135234016	Scaffold	2024-12-06	JBJGKN01	96098	451501	116812	PRJNA1153307	SAMN44603785
GCA_045787825.1	ASM4578782v1	Merops persicus	457325	1135437526	Scaffold	2024-12-06	JBJGJY01	95750	247895	54634	PRJNA1153307	SAMN44603814
GCA_045787845.1	ASM4578784v1	Alle alle	28691	1272580369	Scaffold	2024-12-06	JBJGJX01	95746	1828328	81001	PRJNA1153307	SAMN44603815
GCA_040366175.1	ASM4036617v1	Ptiloprora guisei	266330	1089187781	Scaffold	2024-06-27	JABYRB01	95575	14053382	21663	PRJNA637995	SAMN15163755
GCA_045782365.1	ASM4578236v1	Lanius minor	466048	1084180415	Scaffold	2024-12-06	JBJGFT01	95490	353088	60223	PRJNA1153307	SAMN44604064
GCA_045784015.1	ASM4578401v1	Podiceps auritus	37050	1399155143	Scaffold	2024-12-06	JBJGHO01	95183	9951184	42293	PRJNA1153307	SAMN44603939
GCA_008921705.1	REN_Boedic_1.0	Burhinus oedicnemus	85105	1228108199	Scaffold	2019-10-08	VFFE01	93678	1937420	9229	PRJNA473697	SAMN11554498
GCA_040366235.1	ASM4036623v1	Melipotes ater	1931065	1059745315	Scaffold	2024-06-27	JABYQW01	93607	19472550	13747	PRJNA637995	SAMN15163750
GCA_003400225.2	REN_Cundu_1.1	Chlamydotis undulata undulata	187383	1167170754	Scaffold	2020-12-15	QKYM02	90121	3265787	9902	PRJNA473697	SAMN09281226
GCA_010078485.1	BGI_Mant.V1	Megadyptes antipodes antipodes	2517240	1314943623	Scaffold	2020-01-31	VULA01	89505	23315117	17379	PRJNA556735	SAMN12384877
GCA_045782995.1	ASM4578299v1	Oenanthe hispanica	358820	1121627211	Scaffold	2024-12-06	JBJGGD01	89228	6235293	93395	PRJNA1153307	SAMN44604039
GCA_045787445.1	ASM4578744v1	Elanus caeruleus	387830	1191257651	Scaffold	2024-12-06	JBJGJP01	87233	158423	46599	PRJNA1153307	SAMN44603834
GCA_045784505.1	ASM4578450v1	Branta ruficollis	184715	1204324370	Scaffold	2024-12-06	JBJGHY01	86252	12640046	49626	PRJNA1153307	SAMN44603921
GCA_010085365.1	BGI_Echrysoc_fil.V1	Eudyptes filholi	1419345	1223976468	Scaffold	2020-01-31	VULK01	86112	6429221	2312	PRJNA556735	SAMN12384873
GCA_013398615.1	ASM1339861v1	Brachypodius melanocephalos	3235156	906727256	Scaffold	2020-07-10	VZSR01	85408	17537833	3820	PRJNA545868	SAMN12253996
GCA_045783175.1	ASM4578317v1	Anthus godlewskii	670332	1135120317	Scaffold	2024-12-06	JBJGGM01	83318	2634862	115343	PRJNA1153307	SAMN44603999
GCA_010078445.1	BGI_Escl.V1	Eudyptes sclateri	92688	1211402317	Scaffold	2020-01-31	VULE01	83178	1921244	3484	PRJNA556735	SAMN12384874
GCA_035584735.1	ASM3558473v1	Pseudotriccus pelzelni	2765847	1056647852	Scaffold	2024-01-11	JAWMRA01	79060	69205668	16470	PRJNA965700	SAMN37095191
GCA_040365975.1	ASM4036597v1	Melilestes megarhynchus	266365	1087131942	Scaffold	2024-06-27	JABYRJ01	78934	9034237	22800	PRJNA637995	SAMN15163763
GCA_040366195.1	ASM4036619v1	Origma robusta	2479990	1091524965	Scaffold	2024-06-27	JABYQZ01	78908	8913050	27301	PRJNA637995	SAMN15163753
GCA_035222235.1	ASM3522223v1	Margarornis squamiger	183167	1078003465	Scaffold	2024-01-08	JAWWTY01	78901	73085388	21974	PRJNA960491	SAMN37095176
GCA_013400475.1	ASM1340047v1	Tricholaema leucomelas	240729	1236242119	Scaffold	2020-07-10	WAAF01	77267	294019	65168	PRJNA545868	SAMN12253853
GCA_040366255.1	ASM4036625v1	Sericornis nouhuysi	722684	1196757383	Scaffold	2024-06-27	JABYQY01	77146	19111967	24137	PRJNA637995	SAMN15163752
GCA_040366155.1	ASM4036615v1	Peneothello sigillata	665150	1172332103	Scaffold	2024-06-27	JABYRA01	76943	19343846	27305	PRJNA637995	SAMN15163754
GCA_045784865.1	ASM4578486v1	Bucanetes githagineus	589648	1163057849	Scaffold	2024-12-06	JBJGIF01	76081	9408052	112802	PRJNA1153307	SAMN44603900
GCA_013399295.1	ASM1339929v1	Piprites chloris	114369	1054003917	Scaffold	2020-07-10	VXAH01	75890	2866662	2249	PRJNA545868	SAMN12253889
GCA_035582855.1	Pirrorata_v1	Phoebastria irrorata	54022	1210687213	Scaffold	2024-01-11	JAYKAU01	75774	1533043	3620	PRJNA965798	SAMN34497723
GCA_013400375.1	ASM1340037v1	Thinocorus orbignyianus	161742	1092410525	Scaffold	2020-07-10	VXBW01	75634	845400	15363	PRJNA545868	SAMN12253858
GCA_033628505.1	ASM3362850v1	Tringa tobata	240204	1340071318	Scaffold	2023-11-14	JAHREE01	75589	5372853	157310	PRJNA739535	SAMN19791470
GCA_013399595.1	ASM1339959v1	Glaucidium brasilianum	78217	1170141437	Scaffold	2020-07-10	VXAP01	74988	1600682	3579	PRJNA545868	SAMN12253894
GCA_013400215.1	ASM1340021v1	Cisticola juncidis	52622	1016620075	Scaffold	2020-07-10	VXBR01	74140	873777	20420	PRJNA545868	SAMN12253849
GCA_013400055.1	ASM1340005v1	Nycticryphes semicollaris	227226	1126083395	Scaffold	2020-07-10	VXBJ01	74117	702727	16096	PRJNA545868	SAMN12253838
GCA_035582745.1	ASM3558274v1	Loriotus luctuosus	3150946	1068551309	Scaffold	2024-01-11	JAWWEY01	72907	71463017	17064	PRJNA1007722	SAMN37095194
GCA_013397495.1	ASM1339749v1	Mionectes macconnelli	254557	1042002978	Scaffold	2020-07-10	VYZC01	72805	1646422	4545	PRJNA545868	SAMN12253879
GCA_013396505.1	ASM1339650v1	Chunga burmeisteri	1352770	1168693490	Scaffold	2020-07-10	VZRC01	72519	1413557	3579	PRJNA545868	SAMN12253760
GCA_040366215.1	ASM4036621v1	Pachycephala schlegelii	156163	1141033089	Scaffold	2024-06-27	JABYQX01	72326	13249434	23410	PRJNA637995	SAMN15163751
GCA_035583185.1	ASM3558318v1	Anabacerthia variegaticeps	586367	1072296533	Scaffold	2024-01-11	JAWWEW01	70555	72092792	21811	PRJNA919702	SAMN37095157
GCA_040366095.1	ASM4036609v1	Ceyx lepidus	325320	953533555	Scaffold	2024-06-27	JABYRD01	70316	572642	20020	PRJNA637995	SAMN15163757
GCA_040365995.1	ASM4036599v1	Toxorhamphus novaeguineae	175137	1057452985	Scaffold	2024-06-27	JABYRI01	70229	1624924	32572	PRJNA637995	SAMN15163762
GCA_013396935.1	ASM1339693v1	Baryphthengus martii	176943	1100876976	Scaffold	2020-07-10	VWZK01	70136	225352	37658	PRJNA545868	SAMN12253779
GCA_041107895.1	ASM4110789v1	Stiphrornis xanthogaster	94620	1031298568	Scaffold	2024-08-08	JBFCYX01	69975	70550583	14835	PRJNA968993	SAMN41760678
GCA_009690805.1	HemiWil1.0	Hemignathus wilsoni	2518271	1032496179	Scaffold	2019-11-22	SGIP01	69851	3340285	9903	PRJNA520783	SAMN10867508
GCA_035221455.1	ASM3522145v1	Xenops minutus	255386	1062125804	Scaffold	2024-01-08	JAWWEE01	68880	72292265	16751	PRJNA969849	SAMN37095197
GCA_045783275.1	ASM4578327v1	Sylvia nana	175014	1075651518	Scaffold	2024-12-06	JBJGGP01	67884	238260	89264	PRJNA1153307	SAMN44603994
GCA_002173435.1	ASM217343v1	Phalacrocorax pelagicus	2723871	1210663266	Scaffold	2017-06-06	NFMD01	67731	1719903	20951	PRJNA327123	SAMN06832911
GCA_013396465.1	ASM1339646v1	Smithornis capensis	363769	1061320296	Scaffold	2020-07-10	VWYW01	67220	1785105	7272	PRJNA545868	SAMN12253759
GCA_013397315.1	ASM1339731v1	Donacobius atricapilla	237420	1054188209	Scaffold	2020-07-10	WBMY01	64871	542855	31620	PRJNA545868	SAMN12253813
GCA_013398815.1	ASM1339881v1	Ibidorhyncha struthersii	425643	1198770542	Scaffold	2020-07-10	VZSZ01	64861	514623	22425	PRJNA545868	SAMN12253964
GCA_035584835.1	ASM3558483v1	Tangara arthus	256431	1076229268	Scaffold	2024-01-11	JAWMQZ01	64778	73231758	16144	PRJNA969167	SAMN37095195
GCA_013400075.1	ASM1340007v1	Hippolais icterina	68497	1048398027	Scaffold	2020-07-10	VWYN01	64762	494139	51503	PRJNA545868	SAMN12253841
GCA_045783375.1	ASM4578337v1	Galerida cristata	215306	1093026698	Scaffold	2024-12-06	JBJGGU01	64376	1512853	114373	PRJNA1153307	SAMN44603989
GCA_013401135.1	ASM1340113v1	Cettia cetti	68486	1051752767	Scaffold	2020-07-10	VZUI01	62878	64977	98333	PRJNA545868	SAMN12254007
GCA_013396365.1	ASM1339636v1	Cochlearius cochlearius	110676	1173743951	Scaffold	2020-07-10	VWPP01	62809	1662124	3770	PRJNA545868	SAMN12253750
GCA_032361245.1	ASM3236124v1	Serinus canicollis	163849	1059249940	Scaffold	2023-10-04	JAUUDU01	62217	61468598	13497	PRJNA968707	SAMN35539973
GCA_045783335.1	ASM4578333v1	Calidris falcinellus	3149495	1182088193	Scaffold	2024-12-06	JBJGGS01	61599	241975	104152	PRJNA1153307	SAMN44603991
GCA_035221435.1	ASM3522143v1	Sphenopsis melanotis	3050619	1077097387	Scaffold	2024-01-08	JAWMRF01	61549	72717942	17585	PRJNA978253	SAMN37095192
GCA_013400295.1	ASM1340029v1	Larus smithsonianus	243888	1174553315	Scaffold	2020-07-10	WAAC01	59826	82245	117859	PRJNA545868	SAMN12253848
GCA_032165255.1	ASM3216525v1	Speculanas specularis	75879	1090202322	Scaffold	2023-09-28	JAUJTY01	58848	80038540	9878	PRJNA968836	SAMN35652242
GCA_013400155.1	ASM1340015v1	Helopsaltes ochotensis	3150915	1039556136	Scaffold	2020-07-10	VXBM01	58272	653738	10795	PRJNA545868	SAMN12253834
GCA_013396455.1	ASM1339645v1	Lophotis ruficrista	172689	1111150882	Scaffold	2020-07-10	VWYV01	57900	702395	4986	PRJNA545868	SAMN12253761
GCA_013398405.1	ASM1339840v1	Pheucticus melanocephalus	371919	1048530562	Scaffold	2020-07-10	VZSJ01	57804	697372	44782	PRJNA545868	SAMN12253988
GCA_013400035.1	ASM1340003v1	Rynchops niger	227184	1178085471	Scaffold	2020-07-10	VXBH01	57549	523074	17494	PRJNA545868	SAMN12253840
GCA_035584875.1	ASM3558487v1	Syndactyla subalaris	1094534	1063970681	Scaffold	2024-01-11	JAWMRD01	57184	73235165	20502	PRJNA969123	SAMN37095193
GCA_045781965.1	ASM4578196v1	Calidris minuta	670340	1327258073	Scaffold	2024-12-06	JBJGFK01	56956	1760437	149477	PRJNA1153307	SAMN44604085
GCA_040366075.1	ASM4036607v1	Thapsinillas affinis	2022818	1051526972	Scaffold	2024-06-27	JABYRE01	56794	358411	30939	PRJNA637995	SAMN15163758
GCA_035041385.1	ASM3504138v1	Myiothlypis coronata	1851190	1130513874	Scaffold	2024-01-03	JAWWLW01	55766	71818747	232629	PRJNA963843	SAMN37095183
GCA_013401095.1	ASM1340109v1	Passerina amoena	142471	1068852817	Scaffold	2020-07-10	WBNP01	54910	646716	57198	PRJNA545868	SAMN12253987
GCA_045788365.1	ASM4578836v1	Podiceps grisegena	80367	1230102300	Scaffold	2024-12-06	JBJGKI01	54413	89208	105738	PRJNA1153307	SAMN44603795
GCA_013398855.1	ASM1339885v1	Mohoua ochrocephala	874463	1038537151	Scaffold	2020-07-10	VZTA01	54215	206785	46774	PRJNA545868	SAMN12253963
GCA_041107815.1	ASM4110781v1	Criniger chloronotus	374622	1062072985	Scaffold	2024-08-08	JBFCYT01	53131	71422152	21182	PRJNA921420	SAMN41768669
GCA_013400135.1	ASM1340013v1	Rhinoptilus africanus	240209	1154870122	Scaffold	2020-07-10	VXBO01	52916	382637	30346	PRJNA545868	SAMN12253852
GCA_013396715.1	ASM1339671v1	Ciccaba nigrolineata	1118524	1188087058	Scaffold	2020-07-10	VWZC01	52324	419310	30009	PRJNA545868	SAMN12253770
GCA_035583155.1	ASM3558315v1	Acropternis orthonyx	589933	1087335931	Scaffold	2024-01-11	JAWWEU01	51881	72219764	24676	PRJNA769617	SAMN37095156
GCA_045782425.1	ASM4578242v1	Cursorius cursor	2879218	1186255576	Scaffold	2024-12-06	JBJGFV01	51776	72423	123223	PRJNA1153307	SAMN44604059
GCA_045784405.1	ASM4578440v1	Circus macrourus	387825	1201911953	Scaffold	2024-12-06	JBJGHV01	51463	60479	104097	PRJNA1153307	SAMN44603927
GCA_035047865.1	ASM3504786v1	Dendrocincla tyrannina	261817	1084285942	Scaffold	2024-01-03	JAWWMP01	51069	70116108	29791	PRJNA921632	SAMN37095168
GCA_035222195.1	ASM3522219v1	Myioborus miniatus	182939	1065635426	Scaffold	2024-01-08	JAWWEB01	50844	71262809	27345	PRJNA963804	SAMN37095181
GCA_013397095.1	ASM1339709v1	Sterrhoptilus dennistouni	2585820	1050381639	Scaffold	2020-07-10	VWZU01	50778	955539	31158	PRJNA545868	SAMN12253785
GCA_032165235.1	ASM3216523v1	Lophonetta specularioides	75873	1093695053	Scaffold	2023-09-28	JAUJPM01	50151	79729295	12290	PRJNA960332	SAMN35652226
GCA_035584755.1	ASM3558475v1	Thripadectes ignobilis	644990	1065798241	Scaffold	2024-01-11	JAWMRC01	49885	72911492	22262	PRJNA969358	SAMN37095196
GCA_013398575.1	ASM1339857v1	Certhia familiaris	73333	1066430070	Scaffold	2020-07-10	WBNC01	48850	857734	30287	PRJNA545868	SAMN12253998
GCA_011057875.1	REN_Porient_1.0	Pterocles orientalis	227169	1201761903	Scaffold	2020-03-02	WKFP01	48746	1099484	15588	PRJNA473697	SAMN11607795
GCA_013400795.1	ASM1340079v1	Pluvianellus socialis	227228	1185839265	Scaffold	2020-07-10	VZTS01	48629	121952	52986	PRJNA545868	SAMN12253906
GCA_035582875.1	Dexulans_v1	Diomedea exulans	46550	1208017121	Scaffold	2024-01-11	JAYKAW01	48598	1117967	4786	PRJNA965798	SAMN34497724
GCA_047291775.1	ASM4729177v1	Lophoceros bradfieldi	3150083	1081461599	Scaffold	2025-01-28	JBKKFN01	48457	39404199	8150	PRJNA1199341	SAMN44450257
GCA_037834095.1	ASM3783409v1	Argya squamiceps	1156349	1134727066	Scaffold	2024-03-29	JBBMKD01	48384	72073535	116104	PRJNA920017	SAMN39856506
GCA_045787385.1	ASM4578738v1	Plegadis falcinellus	52788	1218421240	Scaffold	2024-12-06	JBJGJL01	48305	50846	148269	PRJNA1153307	SAMN44603842
GCA_046766055.1	ASM4676605v1	Tockus monteiri	153646	1080249232	Scaffold	2025-01-19	JBKKEA01	48205	39272746	8088	PRJNA969405	SAMN44450265
GCA_013399795.1	ASM1339979v1	Zosterops hypoxanthus	2485327	1051741454	Scaffold	2020-07-10	VWYL01	48044	306037	58495	PRJNA545868	SAMN12253794
GCA_035583215.1	ASM3558321v1	Arremon brunneinucha	65378	1083679414	Scaffold	2024-01-11	JAWWEX01	47908	71858246	28855	PRJNA920036	SAMN37095160
GCA_045783295.1	ASM4578329v1	Monticola saxatilis	429750	1102877323	Scaffold	2024-12-06	JBJGGO01	46175	624178	159576	PRJNA1153307	SAMN44603995
GCA_026212995.1	ASM2621299v1	Leucopternis kuhli	321094	1187307059	Scaffold	2022-11-16	JANZLT01	45635	36513881	6885	PRJNA771886	SAMN22348899
GCA_013399915.1	ASM1339991v1	Illadopsis cleaveri	201329	1054200279	Scaffold	2020-07-10	VXBB01	45419	377149	43982	PRJNA545868	SAMN12253828
GCA_047292275.1	ASM4729227v1	Tockus jacksoni	1303313	1101475281	Scaffold	2025-01-28	JBKOJN01	44771	24931242	20731	PRJNA969403	SAMN44450263
GCA_040967875.1	ASM4096787v1	Muscicapa olivascens	570454	1054401262	Scaffold	2024-07-30	JBEWZC01	44589	70763712	22542	PRJNA963714	SAMN41768673
GCA_035040975.1	ASM3504097v1	Myioborus melanocephalus	328439	1079049039	Scaffold	2024-01-03	JAWWLS01	44274	71912697	29897	PRJNA963803	SAMN37095180
GCA_047291695.1	ASM4729169v1	Ceratogymna atrata	175832	1106342984	Scaffold	2025-01-28	JBKOJJ01	44250	37358002	13765	PRJNA920653	SAMN44450254
GCA_045787355.1	ASM4578735v1	Serinus serinus	37602	1110166555	Scaffold	2024-12-06	JBJGJJ01	43996	50928	192161	PRJNA1153307	SAMN44603844
GCA_009806455.1	REN_Tetrax_1.0	Tetrax tetrax	172684	1259185357	Scaffold	2019-12-27	WHYT01	43434	389676	18031	PRJNA473697	SAMN11607794
GCA_038382005.1	ASM3838200v1	Spatula versicolor	75863	1121138442	Scaffold	2024-04-18	JBBYHG01	43300	75993314	99593	PRJNA1085673	SAMN40323385
GCA_013398795.1	ASM1339879v1	Elachura formosa	1463973	1013707244	Scaffold	2020-07-10	WBNG01	43159	1152566	9456	PRJNA545868	SAMN12253967
GCA_035047985.1	ASM3504798v1	Basileuterus tristriatus	182906	1064728666	Scaffold	2024-01-03	JAWWMR01	43083	72147884	16903	PRJNA920216	SAMN37095161
GCA_034781315.1	ASM3478131v1	Accipiter madagascariensis	993370	1203439704	Scaffold	2023-12-28	JAVHUI01	42949	36033406	8636	PRJNA797801	SAMN36970060
GCA_032165215.1	ASM3216521v1	Anas bernieri	75835	1103998581	Scaffold	2023-09-28	JAUEKP01	42853	80193075	14322	PRJNA919718	SAMN35652076
GCA_035047745.1	ASM3504774v1	Catamblyrhynchus diadema	194941	1071897660	Scaffold	2024-01-03	JAWWMN01	42847	72036717	14845	PRJNA920596	SAMN37095162
GCA_010080425.1	BGI_Esch.V1	Eudyptes schlegeli	57240	1308180354	Scaffold	2020-01-31	VULF01	42596	1894246	17083	PRJNA556735	SAMN12384870
GCA_035590315.1	ASM3559031v1	Hieraaetus wahlbergi	252787	1194588381	Scaffold	2024-01-11	JAVJGL01	42478	36523969	6629	PRJNA831232	SAMN37016292
GCA_045783455.1	ASM4578345v1	Actitis macularius	190659	1266791941	Scaffold	2024-12-06	JBJGGZ01	42454	351782	200440	PRJNA1153307	SAMN44603978
GCA_045783395.1	ASM4578339v1	Xema sabini	128050	1173032505	Scaffold	2024-12-06	JBJGGW01	42394	48958	131612	PRJNA1153307	SAMN44603984
GCA_010082375.1	BGI_Emos.V1	Eudyptes moseleyi	2495534	1301647863	Scaffold	2020-01-31	VULI01	42318	2252023	20381	PRJNA556735	SAMN12384871
GCA_025435075.1	ASM2543507v1	Buteo lineatus	223475	1239587557	Scaffold	2022-09-27	JANVCS01	42301	33451961	44363	PRJNA815297	SAMN26583574
GCA_045782245.1	ASM4578224v1	Anthus campestris	45800	1073392020	Scaffold	2024-12-06	JBJGFR01	42255	53404	188116	PRJNA1153307	SAMN44604071
GCA_038442615.1	ASM3844261v1	Daptrius ater	56348	1194148699	Scaffold	2024-04-24	JAVJIE01	42238	92129368	11084	PRJNA921611	SAMN36970196
GCA_040967735.1	ASM4096773v1	Otus rutilus	438837	1219548359	Scaffold	2024-07-30	JBEUDL01	42184	49082711	39089	PRJNA964354	SAMN41160121
GCA_035610455.1	ASM3561045v1	Gallirallus australis	9125	1139513948	Scaffold	2024-01-12	JAJOOZ01	42069	129028	33224	PRJNA782688	SAMN23668785
GCA_035040995.1	ASM3504099v1	Premnoplex brunnescens	329506	1080659658	Scaffold	2024-01-03	JAWWLT01	41809	73282146	24441	PRJNA965576	SAMN37095189
GCA_035041235.1	ASM3504123v1	Myiothlypis chrysogaster	873197	1076910607	Scaffold	2024-01-03	JAWWLX01	41671	71670931	28852	PRJNA963838	SAMN37095182
GCA_047291805.1	ASM4729180v1	Horizocerus hartlaubi	3150927	1097970973	Scaffold	2025-01-28	JBKOJH01	41247	39217225	21030	PRJNA1199344	SAMN44450262
GCA_025310135.1	ASM2531013v1	Buteo platypterus	218281	1209786575	Scaffold	2022-09-20	JAOBAO01	41170	36168614	10644	PRJNA771894	SAMN22348906
GCA_013398915.1	ASM1339891v1	Dromas ardeola	458190	1192853411	Scaffold	2020-07-10	VYZM01	40991	314166	37562	PRJNA545868	SAMN12253915
GCA_036026055.1	ASM3602605v1	Spinus crassirostris	54777	1061143162	Scaffold	2024-01-25	JAYRBZ01	40957	71497810	16627	PRJNA968868	SAMN35539981
GCA_013399635.1	ASM1339963v1	Chordeiles acutipennis	118183	1172521041	Scaffold	2020-07-10	VXAQ01	40733	630207	9595	PRJNA545868	SAMN12253893
GCA_046269285.1	ASM4626928v1	Cercococcyx olivinus	1482674	1170087388	Scaffold	2024-12-24	JBJNRL01	40702	76098482	20771	PRJNA920662	SAMN41754098
GCA_038381655.1	ASM3838165v1	Tachyeres patachonicus	658927	1107428298	Scaffold	2024-04-18	JBBYHP01	40679	75153721	59908	PRJNA969145	SAMN40323386
GCA_041107915.1	ASM4110791v1	Parmoptila jamesoni	208082	1035213375	Scaffold	2024-08-08	JBFCYW01	40403	71193495	19048	PRJNA964639	SAMN41768679
GCA_013390005.1	ASM1339000v1	Calyptomena viridis	135972	1056832477	Scaffold	2020-07-06	WEIV01	40187	169242	69385	PRJNA545868	SAMN12253865
GCA_047292255.1	ASM4729225v1	Tockus leucomelas	153645	1118518630	Scaffold	2025-01-28	JBKOJO01	40023	26298369	56275	PRJNA969404	SAMN44450264
GCA_045783195.1	ASM4578319v1	Tringa melanoleuca	161682	1187445335	Scaffold	2024-12-06	JBJGGK01	39946	47124	192054	PRJNA1153307	SAMN44604009
GCA_027475485.1	ASM2747548v1	Accipiter fasciatus	387794	1269671760	Scaffold	2022-12-28	JANBPN01	39943	32928445	287220	PRJNA771902	SAMN22348925
GCA_040366135.1	ASM4036613v1	Rhipidura albolimbata	667181	1033596943	Scaffold	2024-06-27	JABYRC01	39941	67176	63325	PRJNA637995	SAMN15163756
GCA_013401295.1	ASM1340129v1	Glareola pratincola	43316	1172993239	Scaffold	2020-07-10	VWPO01	39898	411631	12282	PRJNA545868	SAMN12253752
GCA_040967855.1	ASM4096785v1	Terpsiphone rufiventer	570459	1072906050	Scaffold	2024-07-30	JBEWZE01	39818	72491534	25152	PRJNA969250	SAMN41768675
GCA_035048045.1	ASM3504804v1	Chlorospingus semifuscus	166066	1063969541	Scaffold	2024-01-03	JAWWMS01	39789	72021519	15193	PRJNA920897	SAMN37095164
GCA_013401065.1	ASM1340106v1	Cepphus grylle	28697	1197650647	Scaffold	2020-07-10	VZUD01	39689	16187446	60011	PRJNA545868	SAMN12253990
GCA_035221675.1	ASM3522167v1	Spatula smithii	3046608	1145271068	Scaffold	2024-01-08	JAWDEW01	39641	74908865	194113	PRJNA972277	SAMN36687851
GCA_034782455.1	ASM3478245v1	Accipiter francesiae	387795	1203342402	Scaffold	2023-12-28	JAVHMV01	39534	36099245	8627	PRJNA797796	SAMN36970201
GCA_047291955.1	ASM4729195v1	Lophoceros camurus	458195	1106690925	Scaffold	2025-01-28	JBKOJI01	39057	37627678	26048	PRJNA960329	SAMN44450255
GCA_013400275.1	ASM1340027v1	Rhadina sibilatrix	2585818	1045321485	Scaffold	2020-07-10	VWYO01	38753	335188	50491	PRJNA545868	SAMN12253847
GCA_013399055.1	ASM1339905v1	Ramphastos sulfuratus	322582	1176906612	Scaffold	2020-07-10	WBNM01	38620	85980	95483	PRJNA545868	SAMN12253788
GCA_009867315.2	ASM986731v2	Psittacus timneh	1549196	1115194763	Scaffold	2022-11-27	WYDJ02	38553	48267	136836	PRJNA547942	SAMN12165721
GCA_038381965.1	ASM3838196v1	Amazonetta brasiliensis	75867	1110604399	Scaffold	2024-04-18	JBBYHF01	38439	75223119	68569	PRJNA803749	SAMN40323372
GCA_045783435.1	ASM4578343v1	Melanitta perspicillata	371863	1109367100	Scaffold	2024-12-06	JBJGGX01	37754	62072	87363	PRJNA1153307	SAMN44603983
GCA_025310495.1	ASM2531049v1	Harpagus bidentatus	387842	1208184053	Scaffold	2022-09-20	JAOBAP01	37210	36473192	9806	PRJNA771906	SAMN22348929
GCA_035047845.1	ASM3504784v1	Dendrocincla fuliginosa	183179	1086978697	Scaffold	2024-01-03	JAWWMO01	37189	70894503	33025	PRJNA921628	SAMN37095167
GCA_013398155.1	ASM1339815v1	Pedionomus torquatus	227192	1134620722	Scaffold	2020-07-10	VZRU01	36855	254645	39814	PRJNA545868	SAMN12253960
GCA_045788635.1	ASM4578863v1	Lullula arborea	215315	1061715375	Scaffold	2024-12-06	JBJGKT01	36835	41192	158701	PRJNA1153307	SAMN44603774
GCA_045838465.1	ASM4583846v1	Emberiza hortulana	498208	1061715375	Scaffold	2024-12-09	JBJGBJ01	36835	41192	158701	PRJNA1153307	SAMN44603765
GCA_026937345.1	ASM2693734v1	Buteo jamaicensis	56263	1209393109	Scaffold	2022-12-16	JANVCO01	36790	36185665	9454	PRJNA771888	SAMN22348901
GCA_010312235.1	ButJap1.0	Buteo japonicus	224669	1259715124	Scaffold	2020-02-04	PYWZ01	36723	7468869	29199	PRJNA431699	SAMN08398473
GCA_038442595.1	ASM3844259v1	Aerospiza tachiro	387808	1208020120	Scaffold	2024-04-24	JAVJIG01	36644	36528849	9158	PRJNA797814	SAMN36970197
GCA_045784925.1	ASM4578492v1	Curruca communis	216193	1092239396	Scaffold	2024-12-06	JBJGIH01	36626	41321	243981	PRJNA1153307	SAMN44603898
GCA_035048185.1	ASM3504818v1	Cinnycerthia unirufa	1851192	1055486600	Scaffold	2024-01-03	JAWWMV01	36603	70738492	25280	PRJNA921000	SAMN37095166
GCA_027559655.1	ASM2755965v1	Accipiter superciliosus	56255	1216271545	Scaffold	2023-01-03	JAOBUD01	36561	36337749	19262	PRJNA797813	SAMN26583564
GCA_025448155.1	ASM2544815v1	Cacatua ducorpsii	141834	1171361419	Scaffold	2022-09-27	JAOEHO01	36413	44752	272682	PRJNA703548	SAMN18613275
GCA_027580095.1	ASM2758009v1	Circus hudsonius	2709557	1190894400	Scaffold	2023-01-06	JANZYE01	36350	36252255	6759	PRJNA806521	SAMN25889354
GCA_045788385.1	ASM4578838v1	Ardea alba	110620	1090127251	Scaffold	2024-12-06	JBJGKK01	36151	41742	200856	PRJNA1153307	SAMN44603793
GCA_013401215.1	ASM1340121v1	Atlantisia rogersi	2478892	1168394043	Scaffold	2020-07-10	VZUJ01	36139	36904	159311	PRJNA545868	SAMN12254006
GCA_013399565.1	ASM1339956v1	Podilymbus podiceps	9252	1197106122	Scaffold	2020-07-10	VXAO01	35810	692269	6096	PRJNA545868	SAMN12253895
GCA_032274745.1	ASM3227474v1	Carduelis carduelis	37600	1043792359	Scaffold	2023-10-02	JAUELL01	35533	72471425	13829	PRJNA806178	SAMN34066471
GCA_045838375.1	ASM4583837v1	Gavia immer	37039	1196132879	Scaffold	2024-12-09	JBJGBO01	35531	40686	150848	PRJNA1153307	SAMN44603771
GCA_024606505.1	ASM2460650v1	Aquila spilogaster	1848762	1799223129	Scaffold	2022-08-09	JANHGO01	35336	54099077	8264	PRJNA771655	SAMN22328260
GCA_047291875.1	ASM4729187v1	Tockus fasciatus	3150084	1084811152	Scaffold	2025-01-28	JBKKFO01	35295	39201706	8911	PRJNA1199338	SAMN44450260
GCA_041108035.1	ASM4110803v1	Trochocercus nitens	107235	1121829035	Scaffold	2024-08-08	JBFPDR01	35292	73187576	233620	PRJNA969538	SAMN41760680
GCA_036026295.1	ASM3602629v1	Spinus olivaceus	285239	1063438805	Scaffold	2024-01-25	JAYRCE01	35290	71518970	23901	PRJNA968874	SAMN35539983
GCA_028567095.1	ASM2856709v1	Accipiter rufitorques	2219150	1207981799	Scaffold	2023-02-09	JANHGY01	35114	36629791	6447	PRJNA776295	SAMN22787042
GCA_027564655.1	ASM2756465v1	Leptodon cayanensis	321080	1210132549	Scaffold	2023-01-03	JANXJC01	35040	36438466	11045	PRJNA771885	SAMN22348898
GCA_027475465.1	ASM2747546v1	Hieraaetus morphnoides	252785	1213141085	Scaffold	2022-12-28	JAOXJU01	34851	36635095	9616	PRJNA831230	SAMN28085765
GCA_047291665.1	ASM4729166v1	Tockus alboterminatus	3150082	1083659244	Scaffold	2025-01-28	JBKKFP01	34396	39193042	10153	PRJNA1199340	SAMN44450256
GCA_011801015.1	REN_Aarabs_1.0	Ardeotis arabs	172690	1297600582	Scaffold	2020-03-31	JAAGAY01	34349	47611	148690	PRJNA473697	SAMN11607792
GCA_045782915.1	ASM4578291v1	Calidris bairdii	279937	1154914087	Scaffold	2024-12-06	JBJGFZ01	34215	39932	171567	PRJNA1153307	SAMN44604054
GCA_035584715.1	ASM3558471v1	Xiphorhynchus erythropygius	190292	1073296683	Scaffold	2024-01-11	JAWMRB01	34186	72687495	33665	PRJNA969869	SAMN37095198
GCA_013389925.1	ASM1338992v1	Aegithalos caudatus	73327	1013845238	Scaffold	2020-07-06	WEIU01	34055	311465	51963	PRJNA545868	SAMN12253835
GCA_041108375.1	ASM4110837v1	Vireo hypochryseus	1162391	1115784060	Scaffold	2024-08-08	JBFTWU01	34017	73293257	113516	PRJNA969806	SAMN41767413
GCA_025802315.1	ASM2580231v1	Hieraaetus ayresii	252783	1310946357	Scaffold	2022-10-23	JAOYMW01	33879	34060800	121417	PRJNA815164	SAMN26583589
GCA_013399515.1	ASM1339951v1	Sylvietta virens	208069	1028027743	Scaffold	2020-07-10	VXAN01	33668	2514434	4638	PRJNA545868	SAMN12253897
GCA_025504725.1	ASM2550472v1	Circaetus gallicus	43465	1199816934	Scaffold	2022-09-30	JANZMD01	33504	36337325	11097	PRJNA831183	SAMN28076564
GCA_030265285.1	ASM3026528v1	Cacatua sanguinea	274074	1108262381	Scaffold	2023-06-13	JARBET01	33449	98557242	22772	PRJNA703558	SAMN33059337
GCA_013396595.1	ASM1339659v1	Nyctibius bracteatus	48426	1169290544	Scaffold	2020-07-10	VWZB01	33238	380686	12634	PRJNA545868	SAMN12253753
GCA_025435035.1	ASM2543503v1	Cryptoleucopteryx plumbea	345744	1238767795	Scaffold	2022-09-27	JANZME01	33226	36493104	41536	PRJNA754293	SAMN26583580
GCA_013400615.1	ASM1340061v1	Syrrhaptes paradoxus	302527	1101528155	Scaffold	2020-07-10	VZTO01	33027	83867	215209	PRJNA545868	SAMN12253880
GCA_040366115.1	ASM4036611v1	Paramythia montium	254574	1025708295	Scaffold	2024-06-27	JABYRF01	32931	40453	74203	PRJNA637995	SAMN15163759
GCA_040966455.1	ASM4096645v1	Spatula puna	3150535	1123339932	Scaffold	2024-07-30	JBBYGV01	32761	74919736	115357	PRJNA1085676	SAMN40323384
GCA_034781495.1	ASM3478149v1	Accipiter minullus	993371	1206132328	Scaffold	2023-12-28	JAVHUJ01	32620	36205666	9698	PRJNA797803	SAMN36970041
GCA_041045045.1	ASM4104504v1	Elminia nigromitrata	107234	1169906558	Scaffold	2024-08-05	JBFSWX01	32485	71327542	459088	PRJNA958811	SAMN41760664
GCA_026770195.1	ASM2677019v1	Circus approximans	387821	1207709646	Scaffold	2022-12-09	JANZMF01	32448	33845453	7703	PRJNA776311	SAMN22787057
GCA_041107855.1	ASM4110785v1	Dicrurus atripennis	450164	1061957301	Scaffold	2024-08-08	JBFCYV01	32357	72891703	18962	PRJNA935826	SAMN41768676
GCA_013397665.1	ASM1339766v1	Probosciger aterrimus	141839	1061537285	Scaffold	2020-07-10	VYZH01	32274	198462	14498	PRJNA545868	SAMN12253926
GCA_035590195.1	ASM3559019v1	Aviceda cuculoides	258819	1187801673	Scaffold	2024-01-11	JAVJGG01	31108	36400431	4964	PRJNA831139	SAMN36970198
GCA_027564695.1	ASM2756469v1	Ictinia mississippiensis	371914	1211467641	Scaffold	2023-01-03	JANXJD01	31086	36136030	16431	PRJNA771904	SAMN22348927
GCA_038406055.1	ASM3840605v1	Anas flavirostris	75845	1166830609	Scaffold	2024-04-22	JBCATY01	30953	75318589	194180	PRJNA919725	SAMN40323377
GCA_046766075.1	ASM4676607v1	Tockus deckeni	175819	1097012933	Scaffold	2025-01-19	JBKKEC01	30912	39430287	14244	PRJNA969400	SAMN44450258
GCA_035048125.1	ASM3504812v1	Diglossa cyanea	330682	1079145805	Scaffold	2024-01-03	JAWWMT01	30484	72738589	21151	PRJNA958638	SAMN37095169
GCA_025727755.1	ASM2572775v1	Accipiter soloensis	387806	1202459754	Scaffold	2022-10-17	JAOEIG01	30453	36160942	8521	PRJNA776296	SAMN22787043
GCA_032361365.1	ASM3236136v1	Spinus pinus	2201931	1070200231	Scaffold	2023-10-04	JAUUDX01	30318	70638963	37223	PRJNA968875	SAMN35539984
GCA_025308975.1	ASM2530897v1	Accipiter rufiventris	518696	1218545930	Scaffold	2022-09-20	JANUFW01	29871	36527978	13562	PRJNA771870	SAMN22346331
GCA_025331215.1	ASM2533121v1	Actenoides lindsayi	342376	1173025913	Scaffold	2022-09-20	WTSP01	29802	65513	174883	PRJNA574178	SAMN12846292
GCA_034509185.1	ASM3450918v1	Euphonia xanthogaster	1105365	1054375560	Scaffold	2023-12-21	JAYDZK01	29713	71743294	15517	PRJNA959027	SAMN37095170
GCA_032357605.1	ASM3235760v1	Tachyeres brachypterus	658925	1094081176	Scaffold	2023-10-04	JAULBN01	29025	79483301	10432	PRJNA977035	SAMN35447906
GCA_013399395.1	ASM1339939v1	Nyctiprogne leucopyga	382315	1115538861	Scaffold	2020-07-10	VZZU01	28894	190423	18833	PRJNA545868	SAMN12253883
GCA_041108395.1	ASM4110839v1	Terpsiphone rufocinerea	1002898	1178773595	Scaffold	2024-08-08	JBFTWT01	28858	73300378	366981	PRJNA969251	SAMN41760679
GCA_028564985.1	ASM2856498v1	Crax fasciolata	84988	1059346584	Scaffold	2023-02-09	JAOWBO01	28481	93497347	26235	PRJNA815245	SAMN26583579
GCA_035048155.1	ASM3504815v1	Cinnycerthia olivascens	1314640	1056547732	Scaffold	2024-01-03	JAWWMU01	28274	61886542	28075	PRJNA920998	SAMN37095165
GCA_034782635.1	ASM3478263v1	Buteo brachyurus	223853	1214331144	Scaffold	2023-12-28	JAVKKV01	28219	36440485	7001	PRJNA831157	SAMN37008054
GCA_021437205.1	HU_Cbicknelli_1.0	Catharus bicknelli	159580	1054510266	Scaffold	2022-01-11	JAJGBH01	28060	982944	10269	PRJNA761298	SAMN21302678
GCA_027575165.1	ASM2757516v1	Buteogallus aequinoctialis	224668	1212785345	Scaffold	2023-01-06	JANZYB01	27633	36497993	12390	PRJNA771882	SAMN22348859
GCA_027497695.1	ASM2749769v1	Aerospiza castanilius	993364	1191473876	Scaffold	2022-12-30	JANBPM01	27461	36192315	42566	PRJNA771897	SAMN22348909
GCA_034782655.1	ASM3478265v1	Micrastur ruficollis	1042132	1211164946	Scaffold	2023-12-28	JAVKKW01	27422	91902960	12132	PRJNA963532	SAMN37055806
GCA_025727795.1	ASM2572779v1	Buteogallus meridionalis	223496	1208541050	Scaffold	2022-10-17	JAOEII01	27383	36502156	6332	PRJNA815060	SAMN26583576
GCA_026213075.1	ASM2621307v1	Spizaetus ornatus	252796	1221391872	Scaffold	2022-11-16	JANZLU01	27129	36543446	7749	PRJNA771893	SAMN22348905
GCA_034782575.1	ASM3478257v1	Brotogeris tirica	671078	1096228723	Scaffold	2023-12-28	JAVHMX01	27123	38232	59625	PRJNA703538	SAMN37032506
GCA_028567075.1	ASM2856707v1	Toxostoma rufum	58210	1219848389	Scaffold	2023-02-09	JAOXYN01	27068	69042297	37320	PRJNA815246	SAMN26583603
GCA_046766095.1	ASM4676609v1	Tockus erythrorhynchus	81911	1098627863	Scaffold	2025-01-19	JBKKEB01	27038	39713591	9175	PRJNA969401	SAMN44450259
GCA_024336885.1	ASM2433688v1	Actenoides hombroni	1651254	1152258273	Scaffold	2022-07-20	WUAM01	26755	10995457	10367	PRJNA574175	SAMN12846241
GCA_013396675.1	ASM1339667v1	Eubucco bourcierii	91767	1237629233	Scaffold	2020-07-10	VWZE01	26549	208022	46120	PRJNA545868	SAMN12253768
GCA_007556475.1	ZoPa_MNHNZO2015-572_v1.0	Zosterops pallidus	43580	1149599252	Scaffold	2019-07-26	STGZ01	26333	379821	63344	PRJNA530916	SAMN11339534
GCA_034783165.1	ASM3478316v1	Spatula rhynchotis	45633	1102558708	Scaffold	2023-12-28	JAVKLC01	26306	74670399	27709	PRJNA972269	SAMN36687850
GCA_026283885.1	ASM2628388v1	Poicephalus gulielmi	241588	1197152094	Scaffold	2022-11-22	JANEXQ01	26006	35815	338068	PRJNA675295	SAMN16696507
GCA_013396435.1	ASM1339643v1	Anhinga anhinga	56067	1183194070	Scaffold	2020-07-10	WBMU01	25978	337495	10030	PRJNA545868	SAMN12253762
GCA_035047885.1	ASM3504788v1	Chlorospingus flavigularis	166060	1091637667	Scaffold	2024-01-03	JAWWMQ01	25698	71828388	27147	PRJNA920892	SAMN37095163
GCA_032466535.1	ASM3246653v1	Forpus xanthops	1265749	1109229329	Scaffold	2023-10-10	JASSUY01	25430	36562	68591	PRJNA703703	SAMN35104384
GCA_013397635.1	ASM1339763v1	Columbina picui	115618	1097919941	Scaffold	2020-07-10	VYZG01	24994	616882	13415	PRJNA545868	SAMN12253927
GCA_024733675.1	ASM2473367v1	Psilopsiagon aymara	309851	1122982684	Scaffold	2022-08-22	JANRGW01	24771	34696	176891	PRJNA704001	SAMN18863658
GCA_035583115.1	ASM3558311v1	Anisognathus igniventris	548493	1078315463	Scaffold	2024-01-11	JAWWET01	24767	72121511	28843	PRJNA919756	SAMN37095158
GCA_024363065.2	ASM2436306v2	Pyrrhura roseifrons	311883	1171003035	Scaffold	2023-06-01	JANFHV02	24716	33759	280065	PRJNA703587	SAMN18520331
GCA_036026075.1	ASM3602607v1	Linurgus olivaceus	357701	1059394451	Scaffold	2024-01-25	JAYRCA01	24698	71762008	18489	PRJNA960266	SAMN35539969
GCA_013401315.1	ASM1340131v1	Balaeniceps rex	33584	1181932130	Scaffold	2020-07-10	VYZW01	24547	60453	121603	PRJNA545868	SAMN12253916
GCA_029814565.1	ASM2981456v1	Pionites melanocephalus	309866	1109617375	Scaffold	2023-04-18	JAPVEF01	24479	33723	71040	PRJNA704046	SAMN18863657
GCA_027479145.1	ASM2747914v1	Accipiter cirrocephalus	518695	1204902086	Scaffold	2022-12-28	JANEXN01	24108	35758010	98607	PRJNA771890	SAMN22348902
GCA_041044985.1	ASM4104498v1	Phyllastrephus albigularis	182894	1142202431	Scaffold	2024-08-05	JBFSWZ01	24056	71962256	293512	PRJNA1121620	SAMN41760674
GCA_035041345.1	ASM3504134v1	Poliocrania exsul	2767975	1106366526	Scaffold	2024-01-03	JAWWLZ01	23767	70892538	49241	PRJNA965499	SAMN37095188
GCA_024363045.1	ASM2436304v1	Aratinga maculata	1230190	1126680219	Scaffold	2022-07-21	JANCNV01	23732	32771	159392	PRJNA703528	SAMN18520318
GCA_026937515.1	ASM2693751v1	Polyboroides typus	321072	1219957792	Scaffold	2022-12-16	JANZLO01	23637	36649426	13423	PRJNA770270	SAMN22213257
GCA_025447955.1	ASM2544795v1	Psilopsiagon aurifrons	555338	1093668012	Scaffold	2022-09-27	JAOEHY01	23515	33769	67641	PRJNA704000	SAMN18613289
GCA_030323915.1	ASM3032391v1	Brotogeris chrysoptera	458118	1097577309	Scaffold	2023-06-22	JARCZZ01	23471	36338	63472	PRJNA703533	SAMN33058345
GCA_013400895.1	ASM1340089v1	Thalassarche chlororhynchos	54017	1087776125	Scaffold	2020-07-10	VZTW01	23404	47773	130514	PRJNA545868	SAMN12253934
GCA_026284785.1	ASM2628478v1	Eupsittula nana	638628	1171347932	Scaffold	2022-11-22	JANEXK01	23282	32428	230955	PRJNA703696	SAMN18520321
GCA_030265185.1	ASM3026518v1	Pyrrhura eisenmanni	311886	1103536342	Scaffold	2023-06-13	JASBQF01	22645	32419	67724	PRJNA719564	SAMN25884802
GCA_045782465.1	ASM4578246v1	Curruca nisoria	3149722	1055222240	Scaffold	2024-12-06	JBJGFU01	22182	27404	212687	PRJNA1153307	SAMN44604062
GCA_041221805.1	ASM4122180v1	Smithornis rufolateralis	137762	1267382280	Scaffold	2024-08-12	JBGDLW01	22117	64017836	516260	PRJNA968825	SAMN41760676
GCA_025447915.1	ASM2544791v1	Trichoglossus euteles	274059	1085078357	Scaffold	2022-09-27	JAOEHP01	21771	32766	67986	PRJNA703642	SAMN18613291
GCA_033124195.1	ASM3312419v1	Coracias cyanogaster	1547490	1180940167	Scaffold	2023-10-30	JAVSBS01	21473	58543	92101	PRJNA695538	SAMN17616086
GCA_035047285.1	ASM3504728v1	Serinus syriacus	280046	1187094596	Scaffold	2024-01-03	JAWWMM01	21437	35841974	72176	PRJNA968710	SAMN35539979
GCA_027580135.1	ASM2758013v1	Nisaetus floris	2906790	1238090346	Scaffold	2023-01-06	JANZYF01	21201	36940761	23008	PRJNA818510	SAMN26866212
GCA_028565055.1	ASM2856505v1	Phoeniculus purpureus	113189	1048516430	Scaffold	2023-02-09	JAOXOE01	21039	18627729	91864	PRJNA695531	SAMN17615993
GCA_027479285.1	ASM2747928v1	Accipiter novaehollandiae	387801	1234816084	Scaffold	2022-12-28	JANEXO01	21023	33452253	210708	PRJNA771900	SAMN22348924
GCA_026413205.1	ASM2641320v1	Pyrrhura chapmani	2918857	1108667104	Scaffold	2022-11-27	JANZXS01	20916	31058	73889	PRJNA807740	SAMN30172324
GCA_026284485.1	ASM2628448v1	Aratinga jandaya	231027	1152356529	Scaffold	2022-11-22	JANCMD01	20684	36695	240619	PRJNA676138	SAMN16755364
GCA_040967715.1	ASM4096771v1	Otus senegalensis	543872	1205832327	Scaffold	2024-07-30	JBEUDK01	20448	86245389	39608	PRJNA964357	SAMN41160136
GCA_041221775.1	ASM4122177v1	Eurillas virens	1743266	1170015111	Scaffold	2024-08-12	JBGDLT01	20448	72068559	368873	PRJNA959055	SAMN41760667
GCA_026284505.1	ASM2628450v1	Deroptyus accipitrinus	51904	1185871534	Scaffold	2022-11-22	JANHGX01	20159	30076	293449	PRJNA703673	SAMN25884804
GCA_027475505.1	ASM2747550v1	Melierax poliopterus	518698	1216086257	Scaffold	2022-12-28	JANZMC01	20053	36402184	8398	PRJNA771868	SAMN22346330
GCA_009867205.2	ASM986720v2	Aratinga weddellii	190661	1133248645	Scaffold	2022-11-27	WYDH02	19977	30214	150055	PRJNA481535	SAMN09681954
GCA_040967815.1	ASM4096781v1	Vireo osburni	1540926	1094950546	Scaffold	2024-07-30	JBFBVR01	19894	73518483	48483	PRJNA969812	SAMN41264622
GCA_026284625.1	ASM2628462v1	Ara ambiguus	467031	1122134778	Scaffold	2022-11-22	JANCME01	19857	29342	155467	PRJNA640359	SAMN15314809
GCA_034782695.1	ASM3478269v1	Aquila gurneyi	321090	1208564479	Scaffold	2023-12-28	JAVKKY01	19386	34372342	5303	PRJNA831133	SAMN36970037
GCA_026284685.1	ASM2628468v1	Aratinga auricapillus	867384	1149823348	Scaffold	2022-11-22	JANEXI01	19308	29227	161266	PRJNA703527	SAMN18520317
GCA_024361765.2	ASM2436176v2	Psittacara wagleri	867391	1248009158	Scaffold	2023-06-01	JANEMI02	19079	28268	469553	PRJNA703671	SAMN18520325
GCA_034782355.1	ASM3478235v1	Amazona kawalli	244077	1095788338	Scaffold	2023-12-28	JAVHMU01	18960	30297	68054	PRJNA703508	SAMN37008806
GCA_031763625.1	ASM3176362v1	Amazona oratrix	152276	1100498403	Scaffold	2023-09-20	JARPRE01	18931	30463	70910	PRJNA703511	SAMN18863653
GCA_047292195.1	ASM4729219v1	Tockus flavirostris	302528	1138775395	Scaffold	2025-01-28	JBKOJM01	18770	28184234	79040	PRJNA969402	SAMN44450261
GCA_025727695.1	ASM2572769v1	Ciconia stormi	52778	1223238472	Scaffold	2022-10-17	JAOEIC01	18740	84579148	8031	PRJNA622721	SAMN14525838
GCA_031763935.1	ASM3176393v1	Amazona finschi	241578	1111195266	Scaffold	2023-09-20	JARPRF01	18572	30109	76158	PRJNA703503	SAMN33593707
GCA_026283805.1	ASM2628380v1	Psittacara mitratus	136503	1152527767	Scaffold	2022-11-22	JANEXA01	18409	28687	175727	PRJNA703668	SAMN18520324
GCA_031762375.1	ASM3176237v1	Poicephalus rueppellii	1549155	1104831500	Scaffold	2023-09-20	JARVGT01	18134	29835	89855	PRJNA703658	SAMN32398561
GCA_040967475.1	ASM4096747v1	Megascops asio	81905	1209666438	Scaffold	2024-07-30	JBEUCE01	17888	86120851	64237	PRJNA814969	SAMN26580143
GCA_025629965.1	ASM2562996v1	Cyanoramphus novaezelandiae	114435	1099007520	Scaffold	2022-10-08	JAOSLK01	17849	32132	81631	PRJNA703598	SAMN18613281
GCA_041296105.1	ASM4129610v1	Otus nigrorum	3121595	1255133942	Scaffold	2024-08-15	JBGGHY01	17786	44373837	232477	PRJNA1121627	SAMN41767416
GCA_041107955.1	ASM4110795v1	Sula sula	57662	1368700820	Scaffold	2024-08-08	JBFSXB01	17682	65573805	460396	PRJNA969044	SAMN41140393
GCA_026283615.1	ASM2628361v1	Amazona vinacea	244084	1101684052	Scaffold	2022-11-22	JANZMG01	17550	29404	75846	PRJNA703517	SAMN30201253
GCA_041108355.1	ASM4110835v1	Otus mirus	56277	1313203885	Scaffold	2024-08-08	JBFTWZ01	17472	41505694	428087	PRJNA964348	SAMN41767403
GCA_041107835.1	ASM4110783v1	Deleornis axillaris	3149759	1056552211	Scaffold	2024-08-08	JBFCYU01	17402	71416307	29292	PRJNA1121893	SAMN41768674
GCA_026283765.1	ASM2628376v1	Psephotus haematonotus	176047	1111798302	Scaffold	2022-11-22	JANEWY01	17398	28834	124697	PRJNA704064	SAMN18863659
GCA_040967095.1	ASM4096709v1	Criniger calurus	182883	1078759389	Scaffold	2024-07-30	JBEWZB01	17254	71673111	41374	PRJNA921419	SAMN41768681
GCA_026284805.1	ASM2628480v1	Rhynchopsitta pachyrhyncha	309841	1146651953	Scaffold	2022-11-22	JANEXL01	17108	27407	163594	PRJNA640357	SAMN15314808
GCA_024733695.1	ASM2473369v1	Ara severus	178883	1119346424	Scaffold	2022-08-22	JANRGX01	17040	27596	142594	PRJNA703526	SAMN25599329
GCA_045787625.1	ASM4578762v1	Pernis apivorus	43551	1275893172	Scaffold	2024-12-06	JBJGJR01	16956	64036	141229	PRJNA1153307	SAMN44603831
GCA_026284745.2	ASM2628474v2	Primolius auricollis	178892	1315748477	Scaffold	2023-06-01	JANFOM02	16924	26108	642395	PRJNA704053	SAMN18520322
GCA_013399535.1	ASM1339953v1	Phaetusa simplex	297813	1151692184	Scaffold	2020-07-10	VZZW01	16901	520939	13769	PRJNA545868	SAMN12253896
GCA_034782675.1	ASM3478267v1	Haliaeetus vocifer	52649	1198605342	Scaffold	2023-12-28	JAVKKX01	16891	36585788	6876	PRJNA831223	SAMN36970275
GCA_026283705.1	ASM2628370v1	Psittacara chloropterus	867386	1152608832	Scaffold	2022-11-22	JANEXP01	16872	27189	172345	PRJNA703663	SAMN19459816
GCA_024320895.1	ASM2432089v1	Psittacara holochlorus	867390	1115336859	Scaffold	2022-07-18	JANDAY01	16610	26733	143821	PRJNA703666	SAMN18520323
GCA_035610475.1	ASM3561047v1	Porphyrio melanotus	72013	1114327941	Scaffold	2024-01-12	JAKJHT01	16509	82204	34558	PRJNA782688	SAMN23710082
GCA_025629885.1	ASM2562988v1	Lorius chlorocercus	471714	1080505962	Scaffold	2022-10-08	JAOSLP01	16182	27886	72181	PRJNA703799	SAMN18863564
GCA_013400535.1	ASM1340053v1	Scopus umbretta	33581	1091975655	Scaffold	2020-07-10	VZTL01	16158	32357	239406	PRJNA545868	SAMN12253872
GCA_034783155.1	ASM3478315v1	Agapornis personatus	60466	1089468828	Scaffold	2023-12-28	JAVHNE01	15928	27927	86635	PRJNA703482	SAMN36687878
GCA_025629925.1	ASM2562992v1	Platycercus adscitus	504068	1091548482	Scaffold	2022-10-08	JAOSLL01	15927	31555	80438	PRJNA703705	SAMN18863120
GCA_013399335.1	ASM1339933v1	Fregetta grallaria	79628	1173305012	Scaffold	2020-07-10	VZZT01	15821	342041	16454	PRJNA545868	SAMN12253887
GCA_045787405.1	ASM4578740v1	Neophron percnopterus	33608	1178683472	Scaffold	2024-12-06	JBJGJM01	15817	17080	216061	PRJNA1153307	SAMN44603840
GCA_041221845.1	ASM4122184v1	Vireo gilvus	34945	1225088661	Scaffold	2024-08-12	JBGDLX01	15398	63684622	486373	PRJNA969804	SAMN41767399
GCA_048321235.1	ASM4832123v1	Melanitta nigra	198027	1117073580	Scaffold	2025-03-03	JBLTIL01	15383	76014426	48661	PRJNA960591	SAMN46512402
GCA_043658215.1	ASM4365821v1	Vireo philadelphicus	34949	1194325730	Scaffold	2024-10-23	JBIELH01	15284	72798915	463853	PRJNA814984	SAMN26580158
GCA_013401355.1	ASM1340135v1	Ceyx cyanopectus	390723	1119293467	Scaffold	2020-07-10	VYZU01	14890	25847	381577	PRJNA545868	SAMN12253921
GCA_026770055.1	ASM2677005v1	Myrmophylax atrothorax	2767950	1118013076	Scaffold	2022-12-09	JAOXXN01	14568	63798199	47690	PRJNA815302	SAMN26583594
GCA_045783615.1	ASM4578361v1	Remiz pendulinus	156569	1009139871	Scaffold	2024-12-06	JBJGHG01	14400	15662	177500	PRJNA1153307	SAMN44603963
GCA_025727915.1	ASM2572791v1	Macheiramphus alcinus	427539	1241501536	Scaffold	2022-10-17	JAOEIN01	14262	37279510	11026	PRJNA803736	SAMN25686329
GCA_036873005.1	ASM3687300v1	Spinus tristis	54773	1047392218	Scaffold	2024-02-26	JAYRBQ01	14221	72550393	13843	PRJNA968881	SAMN35539988
GCA_027579975.1	ASM2757997v1	Ciconia abdimii	39789	1220174253	Scaffold	2023-01-06	JAODXT01	14209	84694584	9174	PRJNA622694	SAMN14525744
GCA_045788615.1	ASM4578861v1	Aegolius funereus	103375	1169527463	Scaffold	2024-12-06	JBJGKS01	14011	16432	211787	PRJNA1153307	SAMN44603776
GCA_038406155.1	ASM3840615v1	Pyrrhura leucotis	311891	1271227918	Scaffold	2024-04-22	JBCAUH01	13897	23876	612349	PRJNA703580	SAMN40604604
GCA_040967535.1	ASM4096753v1	Otus lempiji	126860	1211341252	Scaffold	2024-07-30	JBEUDB01	13859	87701373	33946	PRJNA964341	SAMN41141297
GCA_025448015.1	ASM2544801v1	Bolborhynchus lineola	211877	1112797561	Scaffold	2022-09-27	JAOEHX01	13775	26471	101365	PRJNA703531	SAMN18613274
GCA_035047045.1	ASM3504704v1	Vireo griseus	34948	1126880651	Scaffold	2024-01-03	JAWWMJ01	13761	73000663	74211	PRJNA814983	SAMN26580157
GCA_036873685.1	ASM3687368v1	Agapornis canus	60462	1055366078	Scaffold	2024-02-26	JBAFWW01	13663	26904	77046	PRJNA667966	SAMN36687877
GCA_040967915.1	ASM4096791v1	Indicator exilis	381870	1390065142	Scaffold	2024-07-30	JBFNWZ01	13544	26763188	740562	PRJNA959902	SAMN41768671
GCA_025629905.1	ASM2562990v1	Lorius lory	274062	1144405601	Scaffold	2022-10-08	JAOSLQ01	13341	25335	165191	PRJNA703801	SAMN18613285
GCA_044758255.1	ASM4475825v1	Megascops albogularis	714938	1297514947	Scaffold	2024-11-10	JBIMPI01	13305	56622917	343338	PRJNA960524	SAMN41767775
GCA_010014875.2	ASM1001487v2	Psitteuteles goldiei	176074	1131212449	Scaffold	2022-07-29	JAAAKH02	13231	24899	212047	PRJNA497076	SAMN10247382
GCA_013400855.1	ASM1340085v1	Buphagus erythrorhynchus	245048	1040192226	Scaffold	2020-07-10	VZTT01	13219	37415	267835	PRJNA545868	SAMN12253904
GCA_024363085.1	ASM2436308v1	Eos semilarvata	1549147	1091480539	Scaffold	2022-07-21	JANDED01	13006	25275	126226	PRJNA640354	SAMN15314656
GCA_027497835.1	ASM2749783v1	Accipiter erythropus	387793	1211904210	Scaffold	2022-12-30	JANBPL01	12968	36182379	111271	PRJNA776285	SAMN22787036
GCA_026284725.1	ASM2628472v1	Eupsittula canicularis	752200	1179437546	Scaffold	2022-11-22	JANEXJ01	12819	23460	294613	PRJNA676128	SAMN16755340
GCA_009936445.2	ASM993644v2	Anodorhynchus hyacinthinus	51900	1105970761	Scaffold	2022-07-21	WOUG02	12520	12605	259732	PRJNA481562	SAMN09689126
GCA_043658175.1	ASM4365817v1	Vireo flavifrons	81621	1243004568	Scaffold	2024-10-23	JBIELI01	12407	53859835	464246	PRJNA969802	SAMN41767768
GCA_010014925.2	ASM1001492v2	Lorius garrulus	13114	1108045951	Scaffold	2022-11-30	JAAAKI02	12383	24450	137646	PRJNA479580	SAMN09580627
GCA_041107975.1	ASM4110797v1	Pogoniulus atroflavus	240724	1254109516	Scaffold	2024-08-08	JBFNGO01	12091	20032015	490390	PRJNA965481	SAMN41768672
GCA_026153235.1	ASM2615323v1	Morphnarchus princeps	345746	1207877070	Scaffold	2022-11-12	JAPFFO01	11998	36903182	10158	PRJNA754306	SAMN26583593
GCA_046039615.1	ASM4603961v1	Cacatua haematuropygia	141837	1773981844	Scaffold	2024-12-11	JBJJTC01	11740	21423	974062	PRJNA703554	SAMN41767772
GCA_034782615.1	ASM3478261v1	Geranoaetus melanoleucus	223773	1204681605	Scaffold	2023-12-28	JAVKKU01	11691	36739369	8304	PRJNA831211	SAMN37007982
GCA_045782225.1	ASM4578222v1	Picoides tridactylus	165751	1134091259	Scaffold	2024-12-06	JBJGFP01	11644	12919	243010	PRJNA1153307	SAMN44604077
GCA_040967055.1	ASM4096705v1	Ramphastos swainsonii	207748	1257336102	Scaffold	2024-07-30	JBEUER01	11237	35197318	67972	PRJNA968400	SAMN40504068
GCA_025629865.1	ASM2562986v1	Cyanoliseus patagonus	309862	1116363512	Scaffold	2022-10-08	JAOTBC01	11117	23079	98728	PRJNA703591	SAMN18863656
GCA_044758235.1	ASM4475823v1	Megascops ingens	1740169	1426441040	Scaffold	2024-11-10	JBIMPG01	11095	36759651	732440	PRJNA960534	SAMN41767774
GCA_024363185.1	ASM2436318v1	Accipiter hiogaster	2868207	1223023164	Scaffold	2022-07-21	JANCIS01	10998	36339272	105681	PRJNA754279	SAMN22787038
GCA_044758585.1	ASM4475858v1	Cyanomitra olivacea	543285	1191434838	Scaffold	2024-11-10	JBINKP01	10942	71634970	312382	PRJNA921542	SAMN43869269
GCA_040496115.1	ASM4049611v1	Ramphastos ariel	240741	1264780643	Scaffold	2024-07-03	JBEUWU01	10897	34524977	74167	PRJNA968393	SAMN40504062
GCA_027479025.1	ASM2747902v1	Accipiter melanoleucus	387800	1264461157	Scaffold	2022-12-28	JANEXH01	10779	33942039	254994	PRJNA769713	SAMN22164988
GCA_040967585.1	ASM4096758v1	Cyanoramphus saisseti	2778878	1103325338	Scaffold	2024-07-30	JBEUDC01	10712	23407	107528	PRJNA703599	SAMN41162364
GCA_040966935.1	ASM4096693v1	Ramphastos cuvieri	91781	1282290541	Scaffold	2024-07-30	JBEUDG01	10518	32270190	102120	PRJNA968397	SAMN40504066
GCA_040967015.1	ASM4096701v1	Ramphastos brevis	322581	1271747596	Scaffold	2024-07-30	JBEUDI01	10489	32062518	90924	PRJNA968394	SAMN40504063
GCA_039877255.1	ASM3987725v1	Loriculus beryllinus	703980	1196590853	Scaffold	2024-05-28	JBCJKH01	10425	22031	449077	PRJNA703627	SAMN40555533
GCA_024320935.1	ASM2432093v1	Eupsittula cactorum	178884	1191716169	Scaffold	2022-07-18	JANDAZ01	10230	22017	265411	PRJNA703695	SAMN19459806
GCA_040967075.1	ASM4096707v1	Ramphastos toco	95723	1283093693	Scaffold	2024-07-30	JBEUES01	10117	32078995	100226	PRJNA968401	SAMN40504069
GCA_040966975.1	ASM4096697v1	Ramphastos dicolorus	322580	1282319598	Scaffold	2024-07-30	JBEUDH01	10098	31892025	101122	PRJNA968398	SAMN40504067
GCA_026283665.1	ASM2628366v1	Amazona leucocephala	241562	1181338393	Scaffold	2022-11-22	JANDEE01	10015	22742	310168	PRJNA703509	SAMN18865412
GCA_032357685.1	ASM3235768v1	Anas capensis	8837	1106937217	Scaffold	2023-10-04	JAUELN01	9950	64715642	7576	PRJNA771120	SAMN35447964
GCA_038381715.1	ASM3838171v1	Anas bahamensis	75834	1157370449	Scaffold	2024-04-18	JBBYHN01	9633	76845102	144616	PRJNA919717	SAMN40323375
GCA_026283825.1	ASM2628382v1	Poicephalus rufiventris	523728	1149547907	Scaffold	2022-11-22	JANEXB01	9276	22148	227109	PRJNA703659	SAMN19459813
GCA_035221315.1	ASM3522131v1	Tauraco hartlaubi	56304	1255385567	Scaffold	2024-01-08	JAXUDX01	9274	72826144	53615	PRJNA695526	SAMN17615813
GCA_041221825.1	ASM4122182v1	Spermophaga poliogenys	1809701	1264864620	Scaffold	2024-08-12	JBGDLV01	9032	62074713	662901	PRJNA968849	SAMN41760677
GCA_024363025.1	ASM2436302v1	Callocephalon fimbriatum	986101	1101422322	Scaffold	2022-07-21	JANDEC01	8911	22529	153221	PRJNA640361	SAMN15314810
GCA_013399775.1	ASM1339977v1	Semnornis frantzii	91796	1068132104	Scaffold	2020-07-10	VWYK01	8608	16361	249644	PRJNA545868	SAMN12253798
GCA_040967635.1	ASM4096763v1	Brotogeris sanctithomae	671080	1132718793	Scaffold	2024-07-30	JBEUDE01	8380	21458	124355	PRJNA703536	SAMN41160372
GCA_043658195.1	ASM4365819v1	Sasia africana	345734	1353919576	Scaffold	2024-10-23	JBIGID01	8304	28935097	551797	PRJNA968562	SAMN41754164
GCA_010015045.2	ASM1001504v2	Lophochroa leadbeateri	471713	1102642260	Scaffold	2022-07-29	JAAAKP02	8295	22116	139808	PRJNA528955	SAMN11250505
GCA_031762955.1	ASM3176295v1	Psittacula longicauda	232633	1094390487	Scaffold	2023-09-20	JAUEKQ01	8283	21656	94978	PRJNA703624	SAMN35104389
GCA_041045105.1	ASM4104510v1	Malimbus malimbicus	1911501	1282604835	Scaffold	2024-08-05	JBFSWY01	8236	62855977	728932	PRJNA960452	SAMN41760669
GCA_040967655.1	ASM4096765v1	Otus lettia	209070	1209331785	Scaffold	2024-07-30	JBFBVQ01	7949	87957880	70689	PRJNA964342	SAMN41141466
GCA_041731375.1	ASM4173137v1	Stizorhina fraseri	127944	1311782366	Scaffold	2024-09-03	JBGOFJ01	7819	61618970	855727	PRJNA1121617	SAMN41760671
GCA_032274085.1	ASM3227408v1	Milvago chimachima	56337	1218633760	Scaffold	2023-10-02	JAUTDA01	7790	58732638	15842	PRJNA963566	SAMN35787755
GCA_040967935.1	ASM4096793v1	Bleda syndactylus	182880	1217106370	Scaffold	2024-07-30	JBFNGH01	7453	62507392	476587	PRJNA920256	SAMN41768677
GCA_026770115.1	ASM2677011v1	Aviceda subcristata	387811	1206282165	Scaffold	2022-12-09	JANVCT01	7430	36397138	15356	PRJNA776302	SAMN22787049
GCA_032274665.1	ASM3227466v1	Psittacula columboides	232642	1119432728	Scaffold	2023-10-02	JARWLR01	7420	20410	142095	PRJNA703615	SAMN32398564
GCA_032191525.1	ASM3219152v1	Spatula querquedula	75856	1154976543	Scaffold	2023-09-29	JAUJPN01	7411	75530706	95062	PRJNA968835	SAMN35652097
GCA_025309315.1	ASM2530931v1	Melierax canorus	387834	1262092846	Scaffold	2022-09-20	JAOBAN01	7316	38326085	7934	PRJNA771804	SAMN22346127
GCA_013396815.1	ASM1339681v1	Corythaeola cristata	103954	1091055752	Scaffold	2020-07-10	WBMX01	7216	102987	36534	PRJNA545868	SAMN12253763
GCA_027497855.1	ASM2749785v1	Accipiter striatus	56330	1320931327	Scaffold	2022-12-30	JANCMG01	6981	32994373	410584	PRJNA770325	SAMN22322940
GCA_041108275.1	ASM4110827v1	Buccanodon duchaillui	240733	1559182132	Scaffold	2024-08-08	JBFNXB01	6974	24551378	921626	PRJNA920323	SAMN41760661
GCA_034782435.1	ASM3478243v1	Clanga hastata	321970	1243131645	Scaffold	2023-12-28	JAVKKQ01	6936	32182400	12517	PRJNA802901	SAMN37020963
GCA_040967795.1	ASM4096779v1	Ramphastos vitellinus	91793	1298378123	Scaffold	2024-07-30	JBEUEU01	6907	32029141	124063	PRJNA968403	SAMN40504071
GCA_043658255.1	ASM4365825v1	Vireo crassirostris	768464	1262880191	Scaffold	2024-10-23	JBIELJ01	6884	33089711	603980	PRJNA969801	SAMN41767761
GCA_026283745.1	ASM2628374v1	Eupsittula aurea	51898	1179334003	Scaffold	2022-11-22	JANEWX01	6789	19310	241407	PRJNA703694	SAMN19459805
GCA_027564675.1	ASM2756467v1	Nisaetus cirrhatus	252795	1286095172	Scaffold	2023-01-03	JANXJJ01	6773	39224879	7972	PRJNA770304	SAMN22214519
GCA_035590425.1	ASM3559042v1	Falco rupicolus	1562128	1208210877	Scaffold	2024-01-11	JAVJGO01	6599	92948403	12906	PRJNA959108	SAMN37037119
GCA_026930705.1	ASM2693070v1	Buteo nitidus	387814	1234405566	Scaffold	2022-12-16	JANVCP01	6546	37650049	14289	PRJNA771908	SAMN22348932
GCA_040967755.1	ASM4096775v1	Ramphastos tucanus	125240	1289732228	Scaffold	2024-07-30	JBEUET01	6534	31883422	122048	PRJNA968402	SAMN40504070
GCA_041296155.1	ASM4129615v1	Neocossyphus poensis	127934	1330024597	Scaffold	2024-08-15	JBGGHX01	6506	35763842	882576	PRJNA1121618	SAMN41760672
GCA_040496095.1	ASM4049609v1	Ramphastos culminatus	283162	1290901478	Scaffold	2024-07-03	JBEUWR01	6479	31997643	122901	PRJNA968396	SAMN40504065
GCA_041108335.1	ASM4110833v1	Eurillas ansorgei	374616	1291809608	Scaffold	2024-08-08	JBFNWW01	6376	63206254	580602	PRJNA959051	SAMN41760665
GCA_025308995.1	ASM2530899v1	Buteo ventralis	223443	1245602180	Scaffold	2022-09-20	JANUXP01	6342	38160143	10157	PRJNA771800	SAMN22344570
GCA_032270845.1	ASM3227084v1	Branta hutchinsii	371860	1153240188	Scaffold	2023-10-02	JAUPTO01	6334	83206430	20291	PRJNA920299	SAMN36525385
GCA_041108115.1	ASM4110811v1	Cyanomitra cyanolaema	570436	1285697934	Scaffold	2024-08-08	JBFODY01	6258	62568551	687629	PRJNA921540	SAMN41760663
GCA_024331645.1	ASM2433164v1	Poicephalus robustus	190152	1154348305	Scaffold	2022-07-19	JANDJS01	6213	20341	211269	PRJNA703657	SAMN19459812
GCA_034779955.1	ASM3477995v1	Acanthis cabaret	1603565	1313864238	Scaffold	2023-12-28	JAUYWM01	6005	65009612	306530	PRJNA770310	SAMN35539963
GCA_032357305.1	ASM3235730v1	Amazona mercenarius	2259667	1122772752	Scaffold	2023-10-04	JAUELS01	5987	19672	126098	PRJNA479484	SAMN35104377
GCA_038406475.1	ASM3840647v1	Anas carolinensis	75836	1670303126	Scaffold	2024-04-22	JBCAUC01	5967	27345486	1462402	PRJNA919719	SAMN40323376
GCA_032274705.1	ASM3227470v1	Trichoglossus johnstoniae	678588	1108161716	Scaffold	2023-10-02	JARWLS01	5953	19838	126100	PRJNA703647	SAMN33596943
GCA_026770385.1	ASM2677038v1	Circaetus cinerascens	321087	1312431406	Scaffold	2022-12-09	JANZLZ01	5564	35750675	76703	PRJNA771803	SAMN22346126
GCA_030556125.1	ASM3055612v1	Pyrrhura berlepschi	2338447	1176808966	Scaffold	2023-07-31	JAUHVJ01	5559	18849	239606	PRJNA491351	SAMN25884801
GCA_041107995.1	ASM4110799v1	Pogoniulus bilineatus	91775	1418039912	Scaffold	2024-08-08	JBFPDQ01	5546	27139451	545637	PRJNA1121621	SAMN41760675
GCA_026283865.1	ASM2628386v1	Poicephalus meyeri	281916	1161071501	Scaffold	2022-11-22	JANHGE01	5545	19460	228845	PRJNA676038	SAMN16746858
GCA_034782895.1	ASM3478289v1	Agapornis fischeri	60463	1110385059	Scaffold	2023-12-28	JAVHNB01	5508	19141	141422	PRJNA667967	SAMN37054379
GCA_025448235.2	ASM2544823v2	Buteogallus gundlachii	2868390	1285822602	Scaffold	2023-09-20	JAOEJP02	5480	5556	792820	PRJNA754289	SAMN26583575
GCA_040967695.1	ASM4096769v1	Megascops choliba	507958	1261372402	Scaffold	2024-07-30	JBFCBS01	5127	24337974	121169	PRJNA960528	SAMN41160134
GCA_034783455.1	ASM3478345v1	Micropsitta finschii	57423	1110371949	Scaffold	2023-12-28	JAVHNF01	5081	19230	138020	PRJNA703713	SAMN37055438
GCA_041108295.1	ASM4110829v1	Morus capensis	57657	1311112058	Scaffold	2024-08-08	JBFTWY01	5078	67852564	218635	PRJNA963679	SAMN41767454
GCA_041296175.1	ASM4129617v1	Campethera caroli	345736	2190477735	Scaffold	2024-08-15	JBGGHU01	4818	28678804	521055	PRJNA1121901	SAMN41768670
GCA_025447935.1	ASM2544793v1	Barnardius zonarius	309859	1104505147	Scaffold	2022-09-27	JAOEHM01	4802	19184	126453	PRJNA703529	SAMN18863597
GCA_029814485.1	ASM2981448v1	Erythrotriorchis buergersi	1458044	1314410012	Scaffold	2023-04-18	JAPTGX01	4771	40688424	5263	PRJNA831206	SAMN31573921
GCA_041108175.1	ASM4110817v1	Pardipicus nivosus	3150999	1473113166	Scaffold	2024-08-08	JBFTWP01	4717	28483382	867675	PRJNA1121613	SAMN41760662
GCA_041108415.1	ASM4110841v1	Eurillas latirostris	59950	1298206755	Scaffold	2024-08-08	JBGBCZ01	4717	63414263	633399	PRJNA959054	SAMN41760666
GCA_024331665.1	ASM2433166v1	Amazona autumnalis	151759	1299624158	Scaffold	2022-07-20	JANDJX01	4664	17050	699757	PRJNA703496	SAMN18863654
GCA_044758155.1	ASM4475815v1	Bubo virginianus	56268	1246975817	Scaffold	2024-11-10	JBIMPA01	4629	91425632	55559	PRJNA806526	SAMN42720339
GCA_032274425.1	ASM3227442v1	Falco moluccensis	495914	1225614591	Scaffold	2023-10-02	JAUTCE01	4538	66769359	23926	PRJNA959100	SAMN35787759
GCA_034783435.1	ASM3478343v1	Agapornis swindernianus	1002726	1135189122	Scaffold	2023-12-28	JAVHNG01	4333	18154	177922	PRJNA703484	SAMN37054378
GCA_032466675.1	ASM3246667v1	Forpus modestus	870969	1129269986	Scaffold	2023-10-10	JASKND01	4247	18236	152341	PRJNA703701	SAMN35104383
GCA_031763565.1	ASM3176356v1	Amazona festiva	244075	1151095286	Scaffold	2023-09-20	JARPRK01	4121	18318	172242	PRJNA703502	SAMN32398547
GCA_038406075.1	ASM3840607v1	Anas aucklandica	75833	1220384280	Scaffold	2024-04-22	JBCATX01	4087	45397007	249629	PRJNA919716	SAMN40323374
GCA_047291975.1	ASM4729197v1	Bycanistes subcylindricus	175845	1185468896	Scaffold	2025-01-28	JBKOJK01	4035	35969881	32259	PRJNA920352	SAMN44450251
GCA_032274645.1	ASM3227464v1	Enicognathus ferrugineus	1549141	1126861201	Scaffold	2023-10-02	JARSDX01	3967	18552	132832	PRJNA555786	SAMN18520320
GCA_036872955.1	ASM3687295v1	Serinus citrinella	632108	1070970246	Scaffold	2024-02-26	JAYRBP01	3933	73962719	15071	PRJNA806179	SAMN39121379
GCA_027564555.1	ASM2756455v1	Buteo swainsoni	156757	1208458055	Scaffold	2023-01-03	JANXJI01	3836	37049087	8226	PRJNA771905	SAMN22348928
GCA_034782535.1	ASM3478253v1	Accipiter rhodogaster	2911133	1260056813	Scaffold	2023-12-28	JAVKKR01	3555	25720993	42346	PRJNA797808	SAMN36970038
GCA_013400675.1	ASM1340067v1	Oxylabes madagascariensis	98144	1199250113	Scaffold	2020-07-10	VYZR01	3531	17018	388344	PRJNA545868	SAMN12253875
GCA_026930925.1	ASM2693092v1	Chelictinia riocourii	2763549	1308151140	Scaffold	2022-12-16	JANZLP01	3501	40052610	11953	PRJNA770306	SAMN22214522
GCA_041107575.1	ASM4110757v1	Vireo carmioli	1118853	1100770754	Scaffold	2024-08-08	JBFCYI01	3458	32587501	117513	PRJNA969798	SAMN40555534
GCA_030264335.1	ASM3026433v1	Enicognathus leptorhynchus	345190	1093646566	Scaffold	2023-06-13	JASCRF01	3444	18648	133873	PRJNA703677	SAMN32398554
GCA_043110175.1	ASM4311017v1	Loriculus vernalis	1107400	1453434759	Scaffold	2024-10-14	JBHUPL01	3402	13343	933209	PRJNA703633	SAMN41767770
GCA_024361725.1	ASM2436172v1	Pionus maximiliani	303305	1182257092	Scaffold	2022-07-20	JANEMH01	3366	17655	253601	PRJNA703805	SAMN18684019
GCA_026213055.1	ASM2621305v1	Leucopternis melanops	321095	1323363402	Scaffold	2022-11-16	JANZMA01	3322	30029271	8032	PRJNA771892	SAMN22348904
GCA_041108155.1	ASM4110815v1	Cisticola cherina	98116	1534440869	Scaffold	2024-08-08	JBFOLG01	3284	21548922	818286	PRJNA921045	SAMN41767404
GCA_041108475.1	ASM4110847v1	Vireo vicinior	34953	1446755474	Scaffold	2024-08-08	JBGAAJ01	3198	25204590	1102810	PRJNA969815	SAMN41767400
GCA_034780675.1	ASM3478067v1	Spinus atriceps	175928	1093918165	Scaffold	2023-12-28	JAVRMD01	2972	64469707	29599	PRJNA968866	SAMN35539980
GCA_046224965.1	ASM4622496v1	Touit costaricensis	2338449	1386332741	Scaffold	2024-12-18	JBJUSI01	2916	13891	469868	PRJNA491352	SAMN41767763
GCA_041296055.1	ASM4129605v1	Coccyzus erythropthalmus	33604	1422411831	Scaffold	2024-08-15	JBGGHW01	2797	20369465	872893	PRJNA921104	SAMN41767398
GCA_034780215.1	ASM3478021v1	Carduelis corsicana	632109	1349585047	Scaffold	2023-12-28	JAUYWN01	2768	32410825	327979	PRJNA806180	SAMN36526357
GCA_038406135.1	ASM3840613v1	Vireo solitarius	34950	1264357690	Scaffold	2024-04-22	JBCAUE01	2734	65489854	548800	PRJNA814985	SAMN40555737
GCA_032353435.1	ASM3235343v1	Amazona farinosa	151760	1125511953	Scaffold	2023-10-04	JAUCNK01	2725	17703	164653	PRJNA703501	SAMN35104376
GCA_034782595.1	ASM3478259v1	Aquila rapax	252781	1268355158	Scaffold	2023-12-28	JAVKKT01	2654	24854210	30839	PRJNA831138	SAMN37016279
GCA_027575105.1	ASM2757510v1	Haliastur sphenurus	321117	1253870908	Scaffold	2023-01-06	JANZXZ01	2627	37499110	34625	PRJNA771635	SAMN22322941
GCA_032274405.1	ASM3227440v1	Accipiter meyerianus	2571053	1313175980	Scaffold	2023-10-02	JAUTCD01	2545	21959864	65651	PRJNA797802	SAMN35787756
GCA_047404335.1	ASM4740433v1	Mycteria ibis	33586	1362111920	Scaffold	2025-02-04	JBKOKA01	2524	38574247	60395	PRJNA1183766	SAMN43869270
GCA_034779935.1	ASM3477993v1	Loxia pytyopsittacus	127974	1745890600	Scaffold	2023-12-28	JAUYWL01	2478	20234637	238218	PRJNA960369	SAMN35539972
GCA_025727875.1	ASM2572787v1	Circus maillardi	1620238	1268509935	Scaffold	2022-10-17	JAOEIJ01	2376	38829354	10749	PRJNA797787	SAMN26583577
GCA_032466415.1	ASM3246641v1	Forpus xanthopterygius	345187	1102906230	Scaffold	2023-10-10	JASSWD01	2376	17747	160638	PRJNA703704	SAMN35104385
GCA_025448135.1	ASM2544813v1	Haliaeetus ichthyaetus	321120	1319805115	Scaffold	2022-09-27	JAOEHU01	2356	35885275	68955	PRJNA802903	SAMN26583586
GCA_034782915.1	ASM3478291v1	Forpus coelestis	309844	1113156688	Scaffold	2023-12-28	JAVHNA01	2347	17854	170905	PRJNA703697	SAMN37055385
GCA_044474985.1	ASM4447498v1	Megascops trichopsis	349400	1557809129	Scaffold	2024-11-05	JBISCZ01	2324	23803954	1295512	PRJNA960539	SAMN41767767
GCA_034783195.1	ASM3478319v1	Agapornis taranta	60469	1131339886	Scaffold	2023-12-28	JAVHND01	2242	17405	189412	PRJNA703485	SAMN37054381
GCA_031001785.1	ASM3100178v1	Psittacula himalayana	232620	1093671732	Scaffold	2023-08-30	JAUHVH01	2209	17999	157882	PRJNA703622	SAMN32398566
GCA_027575145.1	ASM2757514v1	Gyps rueppelli	8967	1254579656	Scaffold	2023-01-06	JANZYA01	2184	36507032	7078	PRJNA771872	SAMN22346335
GCA_034783095.1	ASM3478309v1	Forpus spengeli	2797237	1612803817	Scaffold	2023-12-28	JAVHMY01	2176	12449	605546	PRJNA718766	SAMN37037134
GCA_032353375.1	ASM3235337v1	Forpus cyanopygius	1265754	1101826881	Scaffold	2023-10-04	JAUCNI01	2139	17116	169730	PRJNA703700	SAMN35104382
GCA_031763585.1	ASM3176358v1	Pyrrhura subandina	2338445	1070969821	Scaffold	2023-09-20	JARUHF01	2107	18509	145530	PRJNA491348	SAMN25884800
GCA_047713385.1	ASM4771338v1	Lamprotornis caudatus	85071	1218142281	Scaffold	2025-02-12	JBLKSR01	2091	21284390	334518	PRJNA960026	SAMN46369353
GCA_041221765.1	ASM4122176v1	Otus semitorques	257819	1280721131	Scaffold	2024-08-12	JBGDLU01	2055	46072247	323188	PRJNA964356	SAMN41767407
GCA_047748055.1	ASM4774805v1	Bycanistes fistulator	1303088	1171280851	Scaffold	2025-02-12	JBLLKZ01	2018	28175381	40565	PRJNA920351	SAMN44450253
GCA_032466695.1	ASM3246669v1	Forpus crassirostris	345188	1068055296	Scaffold	2023-10-10	JASVEP01	1964	17580	163963	PRJNA718755	SAMN35104381
GCA_034781195.1	ASM3478119v1	Circaetus spectabilis	321106	1246052761	Scaffold	2023-12-28	JAVLTE01	1891	31411297	21364	PRJNA802900	SAMN37020858
GCA_034640395.1	ASM3464039v1	Spinus spinescens	54776	979102152	Scaffold	2023-12-26	JAUYUU01	1873	34999758	21777	PRJNA968879	SAMN35539986
GCA_041442495.1	ASM4144249v1	Leptoptilos crumenifer	3150064	2229206323	Scaffold	2024-08-23	JBFSEP01	1837	29329616	1011253	PRJNA1121904	SAMN41768685
GCA_042902855.1	ASM4290285v1	Loriculus philippensis	678571	1317142559	Scaffold	2024-10-10	JBHNWE01	1814	15618	633305	PRJNA703630	SAMN40504059
GCA_034782555.1	ASM3478255v1	Lophaetus occipitalis	321111	1275248679	Scaffold	2023-12-28	JAVKKS01	1790	22238056	42721	PRJNA831237	SAMN37020925
GCA_011762725.2	ASM1176272v2	Pionus senilis	30456	1218450392	Scaffold	2022-12-29	WURU02	1743	16847	361827	PRJNA481561	SAMN09688240
GCA_031762455.1	ASM3176245v1	Myiopsitta luchsi	2797240	1086657023	Scaffold	2023-09-20	JARVGU01	1734	17216	175549	PRJNA718315	SAMN33957399
GCA_034782935.1	ASM3478293v1	Micropsitta keiensis	381026	1074585929	Scaffold	2023-12-28	JAVHNC01	1734	17549	177924	PRJNA703714	SAMN37055386
GCA_038381815.1	ASM3838181v1	Anodorhynchus leari	178882	1241155953	Scaffold	2024-04-18	JBBYGU01	1710	17280	366563	PRJNA703521	SAMN40555483
GCA_040966375.1	ASM4096637v1	Lorius hypoinochrous	315430	1302691950	Scaffold	2024-07-30	JBDGEH01	1700	14721	721359	PRJNA703800	SAMN40555102
GCA_030265165.1	ASM3026516v1	Pyrrhura pfrimeri	311888	1076229255	Scaffold	2023-06-13	JARDUK01	1682	17804	173092	PRJNA703584	SAMN25582338
GCA_032274325.1	ASM3227432v1	Circus macrosceles	1620256	1249796044	Scaffold	2023-10-02	JAUTCC01	1590	24333058	31181	PRJNA831191	SAMN35787754
GCA_032353575.1	ASM3235357v1	Pyrrhura devillei	2338436	1305938279	Scaffold	2023-10-04	JAUCNM01	1574	14296	394645	PRJNA491342	SAMN25582410
GCA_046269405.1	ASM4626940v1	Asio madagascariensis	3149442	1182593666	Scaffold	2024-12-24	JBJNIK01	1553	77553625	45811	PRJNA964344	SAMN41767769
GCA_034781875.1	ASM3478187v1	Falco chicquera	495941	2049984955	Scaffold	2023-12-28	JAVLTG01	1530	55814906	635335	PRJNA959088	SAMN35787758
GCA_026259555.1	ASM2625955v1	Protonotaria citrea	182944	1048280936	Scaffold	2022-11-21	JAOYNP01	1472	71442492	23559	PRJNA815292	SAMN26583598
GCA_026284865.1	ASM2628486v1	Eos histrio	1107398	1341585938	Scaffold	2022-11-22	JANHHC01	1457	13079	998249	PRJNA640343	SAMN15314491
GCA_040967765.1	ASM4096776v1	Bleda ugandae	447926	1072953925	Scaffold	2024-07-30	JBFCYF01	1436	74113692	37918	PRJNA920257	SAMN41768680
GCA_027564575.1	ASM2756457v1	Spilornis abbotti	2927792	1236168887	Scaffold	2023-01-03	JANXJH01	1368	37768748	38888	PRJNA817731	SAMN26866215
GCA_034780875.1	ASM3478087v1	Spinus lawrencei	285242	1214218949	Scaffold	2023-12-28	JAUZTD01	1348	24069112	203102	PRJNA968871	SAMN35539982
GCA_032357275.1	ASM3235727v1	Micropsitta pusio	284148	1007250354	Scaffold	2023-10-04	JAUELP01	1286	17607	166226	PRJNA703715	SAMN35104387
GCA_041731315.1	ASM4173131v1	Euphonia sclateri	3133247	1409400478	Scaffold	2024-09-03	JBFPDU01	1283	26546411	1017754	PRJNA1088811	SAMN40504057
GCA_026413525.1	ASM2641352v1	Poicephalus cryptoxanthus	234075	1235691731	Scaffold	2022-11-27	JANHOB01	1245	16663	481132	PRJNA703655	SAMN19459811
GCA_025311615.1	ASM2531161v1	Parabuteo unicinctus	223492	1097572847	Scaffold	2022-09-20	JAOBAR01	1227	34879618	12429	PRJNA800799	SAMN25284385
GCA_040966995.1	ASM4096699v1	Touit huetii	2598673	1531367185	Scaffold	2024-07-30	JBDGEI01	1226	11295	1377614	PRJNA556186	SAMN40554930
GCA_031763605.1	ASM3176360v1	Amazona rhodocorytha	244082	1015283856	Scaffold	2023-09-20	JARPRL01	1223	17775	155463	PRJNA703513	SAMN32398546
GCA_032353615.1	ASM3235361v1	Micropsitta geelvinkiana	2301374	1038752023	Scaffold	2023-10-04	JAUCNL01	1193	16556	228425	PRJNA485635	SAMN35104386
GCA_034768475.1	ASM3476847v1	Alipiopsitta xanthops	1548930	1031974302	Scaffold	2023-12-28	JAVHMW01	1150	17452	181481	PRJNA703486	SAMN37032686
GCA_030322885.1	ASM3032288v1	Pyrrhura emma	311889	1012801990	Scaffold	2023-06-22	JARFYE01	1147	17571	178774	PRJNA718316	SAMN25582330
GCA_041108195.1	ASM4110819v1	Brotogeris versicolurus	178886	1446097290	Scaffold	2024-08-08	JBFPEX01	1144	13260	1074659	PRJNA703539	SAMN41767406
GCA_046245015.1	ASM4624501v1	Eos cyanogenia	176064	1603139587	Scaffold	2024-12-21	JBIUFO01	1128	10483	1610257	PRJNA703652	SAMN41767773
GCA_036873025.1	ASM3687302v1	Papasula abbotti	57660	1875002040	Scaffold	2024-02-26	JAZDWC01	1117	1229	2199040	PRJNA964614	SAMN38147423
GCA_041108055.1	ASM4110805v1	Brotogeris pyrrhoptera	176018	1431606274	Scaffold	2024-08-08	JBFSXC01	1090	13596	991696	PRJNA479485	SAMN41263018
GCA_031762855.1	ASM3176285v1	Forpus conspicillatus	1265750	945188479	Scaffold	2023-09-20	JASTSP01	1046	17451	168956	PRJNA703699	SAMN35104380
GCA_032274285.1	ASM3227428v1	Polihierax semitorquatus	56339	1262242577	Scaffold	2023-10-02	JAUTDB01	1037	11356275	110367	PRJNA985062	SAMN35787752
GCA_034782995.1	ASM3478299v1	Amazona versicolor	241584	588546825	Scaffold	2023-12-28	JAVHMZ01	998	1089	549427	PRJNA703516	SAMN37008802
GCA_040967575.1	ASM4096757v1	Otus icterorhynchus	3045875	1440235044	Scaffold	2024-07-30	JBEUSX01	991	128169916	29522	PRJNA1107152	SAMN41162741
GCA_041108235.1	ASM4110823v1	Otus brucei	126814	1695760123	Scaffold	2024-08-08	JBGAFH01	916	17098013	1311511	PRJNA964332	SAMN41264679
GCA_046245095.1	ASM4624509v1	Vireo modestus	1109102	2315912546	Scaffold	2024-12-21	JBJLWH01	893	9903830	2311478	PRJNA969810	SAMN41767762
GCA_030418925.1	ASM3041892v1	Pyrrhura viridicata	2338437	1105210694	Scaffold	2023-07-11	JAUBWV01	892	21036	184097	PRJNA491343	SAMN25582399
GCA_032356925.1	ASM3235692v1	Pyrrhura rhodocephala	311893	454563972	Scaffold	2023-10-04	JAUELW01	865	7117	163931	PRJNA703586	SAMN25582408
GCA_036872935.1	ASM3687293v1	Serinus pusillus	163852	1917116703	Scaffold	2024-02-26	JAYRBO01	847	2819249	67449	PRJNA968708	SAMN35539977
GCA_041045085.1	ASM4104508v1	Tauraco leucotis	119416	1494799403	Scaffold	2024-08-05	JBFTTB01	843	1814163	622787	PRJNA839030	SAMN39856417
GCA_026930785.1	ASM2693078v1	Harpyopsis novaeguineae	321108	860319238	Scaffold	2022-12-16	JANZLL01	837	25974011	6256	PRJNA771875	SAMN22346360
GCA_046245035.1	ASM4624503v1	Vireo brevipennis	1537912	1964648563	Scaffold	2024-12-21	JBIUFP01	834	9334932	1831231	PRJNA969797	SAMN41767771
GCA_032274605.1	ASM3227460v1	Cacatua ophthalmica	141835	793761397	Scaffold	2023-10-02	JAUBOA01	833	17366	139773	PRJNA703556	SAMN32398553
GCA_043110845.1	ASM4311084v1	Megascops kennicottii	111816	1757617661	Scaffold	2024-10-14	JBGOFM01	782	11363340	1323779	PRJNA960535	SAMN41767405
GCA_041107595.1	ASM4110759v1	Vireo latimeri	123383	657804452	Scaffold	2024-08-08	JBFCYQ01	769	3709792	256453	PRJNA969807	SAMN40555125
GCA_041107775.1	ASM4110777v1	Otus elegans	245683	1267930269	Scaffold	2024-08-08	JBFSXD01	763	18323392	310687	PRJNA964335	SAMN41264763
GCA_031763765.1	ASM3176376v1	Psittacara erythrogenys	12946	789631971	Scaffold	2023-09-20	JASSZB01	757	15094	238897	PRJNA703664	SAMN32398549
GCA_041221865.1	ASM4122186v1	Otus manadensis	3121594	1498589711	Scaffold	2024-08-12	JBGDLS01	733	14546963	986274	PRJNA1121626	SAMN41767415
GCA_035593285.1	ASM3559328v1	Micropsitta bruijnii	458119	914806023	Scaffold	2024-01-11	JAVJIA01	691	691	1699891	PRJNA703712	SAMN37032187
GCA_034782475.1	ASM3478247v1	Amazona xantholora	1209394	1267229499	Scaffold	2023-12-28	JAVLTK01	674	55746651	314576	PRJNA703520	SAMN37032666
GCA_041107735.1	ASM4110773v1	Vireo bellii	34954	710297461	Scaffold	2024-08-08	JBFCYH01	674	3784621	353122	PRJNA969796	SAMN40555524
GCA_034782155.1	ASM3478215v1	Falco zoniventris	495940	1309331172	Scaffold	2023-12-28	JAVLTH01	666	37518364	248372	PRJNA959116	SAMN37032371
GCA_032466355.1	ASM3246635v1	Pionus fuscus	303320	1189839906	Scaffold	2023-10-10	JARWLP01	657	16267	503069	PRJNA703804	SAMN32398556
GCA_038407235.1	ASM3840723v1	Sula variegata	57663	1674118569	Scaffold	2024-04-22	JBBYHI01	594	8646990	945525	PRJNA969045	SAMN40555406
GCA_041731435.1	ASM4173143v1	Otus longicornis	56272	1782874815	Scaffold	2024-09-03	JBGOFK01	576	5789851	1710197	PRJNA964343	SAMN41767402
GCA_040967895.1	ASM4096789v1	Vireo huttoni	142472	1507206130	Scaffold	2024-07-30	JBFCBT01	563	17574797	999867	PRJNA969805	SAMN40504075
GCA_034783755.1	ASM3478375v1	Circaetus cinereus	321085	773540996	Scaffold	2023-12-28	JAXCMH01	551	2175441	276098	PRJNA831181	SAMN36970061
GCA_030265375.1	ASM3026537v1	Cacatua tenuirostris	1344800	1155085012	Scaffold	2023-06-13	JARDVD01	534	12567	709288	PRJNA553061	SAMN33057209
GCA_041107795.1	ASM4110779v1	Anastomus lamelligerus	2696508	1282969779	Scaffold	2024-08-08	JBFODX01	449	68760852	202214	PRJNA919742	SAMN41768682
GCA_035221975.1	ASM3522197v1	Serinus flavivertex	303875	991849952	Scaffold	2024-01-08	JAYDBR01	445	899414	282386	PRJNA771131	SAMN35539975
GCA_034781895.1	ASM3478189v1	Psittacara finschi	867388	1953767741	Scaffold	2023-12-28	JAVBXA01	443	1286	2575547	PRJNA703665	SAMN32398551
GCA_031764275.1	ASM3176427v1	Poicephalus flavifrons	2495904	1362902247	Scaffold	2023-09-20	JARWLQ01	392	11018	1311156	PRJNA509066	SAMN32398560
GCA_041731355.1	ASM4173135v1	Loriculus pusillus	274063	1073516644	Scaffold	2024-09-03	JBGOQO01	392	13843	801795	PRJNA703631	SAMN41767408
GCA_034781455.1	ASM3478145v1	Serinus nigriceps	3050083	1471247748	Scaffold	2023-12-28	JAUZTC01	386	12725055	1283029	PRJNA977050	SAMN35539976
GCA_047711335.1	ASM4771133v1	Chalcopsitta duivenbodei	274066	38913346	Scaffold	2025-02-12	JBLKSQ01	376	548	62127	PRJNA703566	SAMN18613279
GCA_041108435.1	ASM4110843v1	Megascops watsonii	1118744	1417249508	Scaffold	2024-08-08	JBFSXE01	370	22000640	859088	PRJNA960541	SAMN41767412
GCA_041723705.1	ASM4172370v1	Trichoglossus rubiginosus	2267890	1331392302	Scaffold	2024-09-02	JARWLT01	370	7200	1554947	PRJNA480485	SAMN32398570
GCA_034509085.1	ASM3450908v1	Spinus yarrellii	90714	547234471	Scaffold	2023-12-21	JAYDZH01	360	360	1463803	PRJNA968884	SAMN35539989
GCA_039654605.1	ASM3965460v1	Anodorhynchus glaucus	2797188	957046712	Scaffold	2024-05-16	JBDGEG01	360	372	2507186	PRJNA1086008	SAMN40630775
GCA_032468075.1	ASM3246807v1	Amazona amazonica	151758	1419581944	Scaffold	2023-10-10	JARWLU01	353	9663	1559867	PRJNA703493	SAMN18613272
GCA_034781655.1	ASM3478165v1	Eupsittula astec	1548953	1597840343	Scaffold	2023-12-28	JAVBXB01	348	7103	2037579	PRJNA718318	SAMN32398552
GCA_047446135.1	ASM4744613v1	Glossopsitta concinna	176041	802077317	Scaffold	2025-02-04	JBLGCQ01	346	347	2136698	PRJNA703788	SAMN18613284
GCA_031763645.1	ASM3176364v1	Pionus seniloides	458108	1095051605	Scaffold	2023-09-20	JASVWE01	341	13726	873129	PRJNA718754	SAMN32398558
GCA_039877515.1	ASM3987751v1	Morus serrator	57658	1290330639	Scaffold	2024-05-28	JBCJJY01	320	1879801	1015490	PRJNA963680	SAMN40555775
GCA_046039655.1	ASM4603965v1	Vireo atricapilla	424701	1695491603	Scaffold	2024-12-12	JBJJTD01	318	3064035	2122381	PRJNA969794	SAMN41767764
GCA_039654585.1	ASM3965458v1	Touit purpuratus	458125	920555591	Scaffold	2024-05-16	JBCJKQ01	317	590	1653926	PRJNA703687	SAMN40555791
GCA_041108845.1	ASM4110884v1	Brotogeris chiriri	345193	1462775503	Scaffold	2024-08-08	JBFTWX01	313	7461	1930863	PRJNA703532	SAMN41767410
GCA_043110865.1	ASM4311086v1	Coracopsis nigra	281914	751741933	Scaffold	2024-10-14	JBHZQB01	312	396	1641051	PRJNA479488	SAMN41767409
GCA_041108215.1	ASM4110821v1	Ephippiorhynchus senegalensis	52785	967384837	Scaffold	2024-08-08	JBFPEW01	304	3710223	1340849	PRJNA958891	SAMN41768684
GCA_031763745.2	ASM3176374v2	Pionus menstruus	13214	1190327006	Scaffold	2024-08-05	JASVWD02	296	2490	1801623	PRJNA703806	SAMN32398557
GCA_034780635.1	ASM3478063v1	Micrastur mirandollei	1042130	1138744941	Scaffold	2023-12-28	JAUZSY01	296	29386739	721355	PRJNA963530	SAMN35787757
GCA_030068125.2	ASM3006812v2	Conuropsis carolinensis	867394	517884717	Scaffold	2024-08-30	JAOBYI02	286	288	1556171	PRJNA802724	SAMN25582409
GCA_025802475.2	ASM2580247v2	Pernis celebensis	258803	915749557	Scaffold	2023-06-07	JAOYMY02	282	2341456	732693	PRJNA818511	SAMN26866214
GCA_041108075.1	ASM4110807v1	Vireo magister	1540925	1144477664	Scaffold	2024-08-08	JBFCYS01	281	5394403	1602192	PRJNA969809	SAMN40555213
GCA_025802415.1	ASM2580241v1	Pseudastur occidentalis	345749	1163574726	Scaffold	2022-10-23	JAOYNB01	280	26968675	574927	PRJNA754313	SAMN26583599
GCA_039877535.1	ASM3987753v1	Touit batavicus	504089	639448475	Scaffold	2024-05-28	JBCJKO01	279	303	1695562	PRJNA703686	SAMN40555773
GCA_041731455.1	ASM4173145v1	Ramphastos ambiguus	322579	1453843061	Scaffold	2024-09-03	JBGSAV01	275	3063804	2358254	PRJNA968392	SAMN40504061
GCA_042902745.1	ASM4290274v1	Vireo pallens	768471	528986631	Scaffold	2024-10-10	JBHNWD01	269	10156440	578394	PRJNA969813	SAMN41767765
GCA_047535115.1	ASM4753511v1	Triclaria malachitacea	303326	81483560	Scaffold	2025-02-09	JBLJBY01	256	260	274687	PRJNA703634	SAMN18865392
GCA_047663525.1	IASCAAS_PekinDuck_T2T	Anas platyrhynchos	8839	1261969826	Complete Genome	2025-02-12	JBLNIF01	80154792	80154792	41	PRJNA1210805	SAMN46257522
GCA_024206055.2	GGswu	Gallus gallus	9031	1100911310	Chromosome	2023-02-09		91364047	91364047	40	PRJNA693184	SAMN20717417
GCA_900411745.1	duckbase.refseq.v4	Anas platyrhynchos	8839	1087903987	Chromosome	2020-06-28		29908	74035964	32	PRJEB26619	SAMEA4646736
GCA_040436645.1	ASM4043664v1	Gallus gallus	9031	1097851144	Chromosome	2024-07-02	JAYMZG01	91836423	91836423	65	PRJNA1063538	SAMN39398652
GCA_040436655.1	ASM4043665v1	Gallus gallus	9031	1105034991	Chromosome	2024-07-02	JAYMZF01	75248722	91553107	73	PRJNA1063539	SAMN39398652
GCA_041920315.1	ASM4192031v1	Gallus gallus	9031	1136064920	Chromosome	2024-09-16	JBHFLH01	72465781	86588210	401	PRJNA1015027	SAMN43543817
GCA_030914265.2	ASM3091426v2	Gallus gallus	9031	1035844433	Chromosome	2024-03-22	JANJPQ02	62778941	90535393	341	PRJNA865263	SAMN30102424
GCA_030849555.2	ASM3084955v2	Gallus gallus	9031	1037065285	Chromosome	2024-03-22	JANJPS02	59720364	90525302	133	PRJNA865263	SAMN30102422
GCA_030914275.2	ASM3091427v2	Gallus gallus	9031	1025951901	Chromosome	2024-03-22	JANJPP02	48829679	90877777	126	PRJNA865263	SAMN30102425
GCA_039997075.1	ASM3999707v1	Gallus gallus	9031	1023165347	Chromosome	2024-05-31	JBBEWE01	40292119	90511606	304	PRJNA1085061	SAMN40435598
GCA_030979905.2	ASM3097990v2	Gallus gallus	9031	1027403116	Chromosome	2024-03-22	JANJPR02	23646952	90729915	618	PRJNA865263	SAMN30102423
GCA_016700215.2	bGalGal1.pat.whiteleghornlayer.GRCg7w_WZ	Gallus gallus	9031	1050511239	Chromosome	2021-10-01	JAENSL01	17744542	90563926	276	PRJNA660758	SAMN15960293
GCF_016700215.2	bGalGal1.pat.whiteleghornlayer.GRCg7w_WZ	Gallus gallus	9031	1050511239	Chromosome	2021-10-01	JAENSL01	17744542	90563926	276	PRJNA660758	SAMN15960293
GCA_027408225.1	bGalGal5.pri	Gallus gallus	9031	1109044877	Chromosome	2022-12-28	JAPZKA01	8326736	87475253	252	PRJNA838370	SAMN28017485
GCA_027557775.1	bGalGal4.pri	Gallus gallus	9031	1094281734	Chromosome	2023-01-03	JAPZJY01	5465831	91555271	246	PRJNA838369	SAMN28017486
GCA_002798355.1	Ogye1.0	Gallus gallus	9031	1021005462	Chromosome	2017-12-05	PDMY01	639813	90110113	1821	PRJNA412424	SAMN07713967
GCA_025370635.1	ASM2537063v1	Gallus gallus	9031	1031193845	Chromosome	2022-09-23	JAJMOH01	333100	90285403	1342	PRJNA777393	SAMN20335985
GCA_024653025.1	ASM2465302v1	Gallus gallus	9031	1024875044	Chromosome	2022-08-15	JAJMOI01	290226	90290900	1566	PRJNA777393	SAMN20335984
GCA_024653035.1	ASM2465303v1	Gallus gallus	9031	1018159992	Chromosome	2022-08-15	JAJMOK01	257189	90425439	1001	PRJNA777393	SAMN20335982
GCA_024652995.1	ASM2465299v1	Gallus gallus	9031	1036653693	Chromosome	2022-08-15	JAJMOG01	246868	90557900	1355	PRJNA777393	SAMN20335986
GCA_024653045.1	ASM2465304v1	Gallus gallus	9031	1036335579	Chromosome	2022-08-15	JAJMOL01	246386	90469443	1194	PRJNA777393	SAMN20335981
GCA_024652985.1	ASM2465298v1	Gallus gallus	9031	1023494120	Chromosome	2022-08-15	JAJMOJ01	218587	90570627	1339	PRJNA777393	SAMN20335983
GCA_034769275.1	CVASU_Gallus_Gallus_GG1F	Gallus gallus	9031	996204998	Chromosome	2023-12-29	JAWQUP01	63016	91200165	129	PRJNA1031388	SAMN37935420
GCA_034769225.1	CVASU_Gallus_Gallus_GG1M	Gallus gallus	9031	991178516	Chromosome	2023-12-29	JAWQUQ01	58636	91460022	125	PRJNA1031390	SAMN37935421
GCA_033088195.1	CAU_Silkie_1.0	Gallus gallus gallus	208526	1080553668	Chromosome	2023-10-27	JAKZEP01	79431813	91511380	78	PRJNA805080	SAMN25211349
GCA_037218355.1	Pekin_C18	Anas platyrhynchos	8839	1159662675	Chromosome	2024-03-18	JAKEIL01	68969317	76569693	134	PRJNA792297	SAMN24405268
GCA_040361065.1	ASM4036106v1	Anas platyrhynchos	8839	1402105780	Chromosome	2024-06-28	JAVCPP01	15703001	44061449	1151	PRJNA1001158	SAMN36797125
GCA_040361135.1	ASM4036113v1	Anas platyrhynchos	8839	1281425178	Chromosome	2024-06-28	JAVCPO01	14901487	64456614	440	PRJNA1001159	SAMN36797125
GCA_039998725.1	IASCAAS_LianchengWhiteDuck	Anas platyrhynchos	8839	1291275890	Chromosome	2024-05-31	JBDOHR01	12173573	83980382	142	PRJNA1107839	SAMN41214358
GCA_008746955.3	CAU-Wild1.1	Anas platyrhynchos	8839	1211992756	Chromosome	2023-07-24	VSDN01	11467013	77626585	1665	PRJNA554956	SAMN12287667
GCA_047301635.1	YG_jdduck	Anas platyrhynchos	8839	1154847137	Chromosome	2025-01-30	JBKFDL01	10900000	76075831	306	PRJNA1203063	SAMN45969975
GCA_964188345.1	bAnaPla2.hap1.1	Anas platyrhynchos	8839	1300232380	Chromosome	2024-06-21	CAXLPG01	3518761	69288905	935	PRJEB76742	SAMEA113398833
GCA_030704485.1	NAwild_v1.0	Anas platyrhynchos	8839	1045548955	Chromosome	2023-08-14	JAUKTP01	42971	79203680	2459	PRJNA991977	SAMN36329575
GCA_002743455.1	CAU_duck1.0	Anas platyrhynchos platyrhynchos	8840	1136415614	Chromosome	2017-11-03	PEDO01	88037	74988519	21240	PRJNA403935	SAMN07569716
GCA_008822115.3	bTaeGut2.mat.v3	Taeniopygia guttata	59729	995935930	Chromosome	2020-02-21	VOHG03	5533763	71673800	205	PRJNA489100	SAMN09946140
GCA_008822125.1	bTaeGut2pat	Taeniopygia guttata	59729	1047569904	Chromosome	2019-10-03	VOHH01	4443179	71341325	202	PRJNA489101	SAMN09946140
GCA_009859065.2	bTaeGut2.pri.v2	Taeniopygia guttata	59729	1106280703	Chromosome	2020-04-01	STFU02	4023669	71643432	540	PRJNA489186	SAMN09946140
GCA_026259575.1	AnsCyg_swan_goose_v2.0	Anser cygnoides	8845	1153444501	Chromosome	2022-11-23	JAOVSJ01	22747468	77798581	1263	PRJNA826973	SAMN27592362
GCA_025388735.1	ASM2538873v1	Anser cygnoides	8845	1278045749	Chromosome	2022-09-25	JAHRXI01	21589146	81861053	486	PRJNA736831	SAMN19666339
GCA_030515125.1	QAU1.0	Anser cygnoides	8845	1128398295	Chromosome	2023-07-26	JAHLSM01	3297282	81474995	587	PRJNA733592	SAMN19416296
GCA_943294205.1	MGAL_WU_HG_1.0_parent2	Meleagris gallopavo	9103	1085657715	Chromosome	2022-06-24	CALPDR01	19817032	71481950	489	PRJEB52875	SAMEA7852930
GCA_943295565.1	MGAL_WU_HG_1.0_parent1	Meleagris gallopavo	9103	1051251094	Chromosome	2022-06-24	CALPDS01	9174806	71046337	415	PRJEB52874	SAMEA7852930
GCA_032719375.1	Trm_1.0	Columba livia	8932	1295808506	Chromosome	2023-10-18	JAVSJG01	95288922	95288922	79	PRJNA1018817	SAMN37449930
GCA_036010775.2	bColLiv1.mat.v2	Columba livia	8932	1181506259	Chromosome	2024-04-08	JAYMZE02	17433930	68652091	650	PRJNA1054132	SAMN38891892
GCA_028654425.1	ASM2865442v1	Columba livia	8932	1176706617	Chromosome	2023-02-16	WOFI01	7787539	35840696	1727	PRJNA590607	SAMN13336091
GCA_040285205.1	ZA_WK_1	Columba livia	8932	1107711294	Chromosome	2024-06-25	JBEHWU01	7491769	77020822	1438	PRJNA1122952	SAMN41794271
GCA_001887795.1	colLiv2	Columba livia	8932	1018016946	Chromosome	2016-12-02	MLQZ01	27697	24540102	91	PRJNA347893	SAMN02981415
GCA_018104995.1	ASM1810499v1	Cairina moschata	8855	1118556028	Chromosome	2021-04-23	JADZGK01	315520	77345420	4613	PRJNA669953	SAMN16481400
GCA_009194515.1	CaiMos1.0	Cairina moschata	8855	1109207201	Chromosome	2019-11-25	QZEJ01	89133	2417665	3702	PRJNA417448	SAMN08035743
GCA_036417515.1	bDroNov1.hap2	Dromaius novaehollandiae	8790	1359162908	Chromosome	2024-02-26	JAZAQW01	21059541	78348880	238	PRJNA1061217	SAMN39262816
GCA_016128335.2	ZJU2.0	Dromaius novaehollandiae	8790	1247435561	Chromosome	2023-01-13	JABVCD02	15904022	82725153	767	PRJNA638233	SAMN15183959
GCA_900496995.4	bAquChr1.4	Aquila chrysaetos chrysaetos	223781	1233704830	Chromosome	2021-03-26	UFQG04	21924221	46934974	144	PRJEB27699	SAMEA994725
GCA_047774235.1	bZonAlb1.hap2	Zonotrichia albicollis	44394	1176404578	Chromosome	2025-02-18	JBLFLI01	18665454	66000077	150	PRJNA1214920	SAMN46390924
GCA_047830755.1	bZonAlb1.hap1	Zonotrichia albicollis	44394	1278921982	Chromosome	2025-02-18	JBLFLH01	17147933	64429512	179	PRJNA1214919	SAMN46390924
GCA_964211785.1	bAnsAns1.hap2.1	Anser anser	8843	1168290161	Chromosome	2024-07-31	CAXOSK01	2662746	67215310	381	PRJEB78492	SAMEA113398854
GCA_040807015.1	bStrCam1.hap2	Struthio camelus	8801	1383056266	Chromosome	2024-07-22	JBFMIC01	28538747	74711726	250	PRJNA1129092	SAMN42123890
GCA_001887755.1	falPer2	Falco peregrinus	8954	1112064469	Chromosome	2016-12-02	MLQY01	33994	26776924	72	PRJNA347893	SAMN02981425
GCA_035839065.1	ASM3583906v1	Nipponia nippon	128390	1306321373	Chromosome	2024-01-18	JASNRY01	15945059	102769032	114	PRJNA974878	SAMN35301137
GCA_036417895.1	bPasDom1.hap2	Passer domesticus	48849	1260479385	Chromosome	2024-02-07	JAZGKB01	15030081	74917897	482	PRJNA1064420	SAMN39255856
GCA_001700915.1	Passer_domesticus-1.0	Passer domesticus	48849	1042703894	Chromosome	2016-08-31	MBAE01	51426	6373860	2570	PRJNA255814	SAMN02929199
GCA_037216735.1	CPswu_hap1	Chrysolophus pictus	9089	1000637296	Chromosome	2024-03-20	JAYKPH01	32994898	60607567	113	PRJNA1048144	SAMN29628500
GCA_951416345.1	bSomMol1.h2.1	Somateria mollissima	76058	1079261109	Chromosome	2023-06-27	CATOCC01	9245871	78490558	290	PRJEB62037	SAMEA112864454
GCA_041296225.1	ASM4129622v1	Aphelocoma coerulescens	39617	1060933515	Chromosome	2024-08-16	JBFPDS01	133581	74350943	855	PRJNA1076903	SAMN40530300
GCA_030142145.1	ASM3014214v1	Somateria mollissima	76058	1105825584	Chromosome	2023-06-05	JASAOJ01	106998	85846784	118	PRJNA941158	SAMN33591075
GCA_046129705.1	bLonStr1.pat	Lonchura striata	40157	1195923327	Chromosome	2024-12-18	JBJHRR01	31062148	72614999	202	PRJNA1186963	SAMN44779081
GCA_046129695.1	bLonStr1.mat	Lonchura striata	40157	1207550942	Chromosome	2024-12-18	JBJHRQ01	29140630	73424396	161	PRJNA1186962	SAMN44779081
GCA_036418225.1	bChlMac1.pat	Chlamydotis macqueenii	187382	1106587813	Chromosome	2024-02-07	JAZAQO01	29084237	84298225	343	PRJNA1064423	SAMN39296383
GCA_036417535.1	bChlMac1.mat	Chlamydotis macqueenii	187382	1273916401	Chromosome	2024-02-07	JAZAQN01	25335467	84623986	328	PRJNA1064422	SAMN39296383
GCA_028858625.2	bColStr4.1.hap2	Colius striatus	57412	1153503718	Chromosome	2023-02-24	JARBXQ01	21724867	59190243	242	PRJNA936150	SAMN33339572
GCA_009769525.1	bPteGut1.pri	Pterocles gutturalis	240206	1127398289	Chromosome	2019-12-23	WNNE01	12131577	43262132	88	PRJNA561958	SAMN12623217
GCA_009769465.1	bTauEry1.pri	Tauraco erythrolophus	121530	1252271553	Chromosome	2019-12-19	WOXW01	11927027	85562082	140	PRJNA561947	SAMN12621036
GCA_964211825.1	bAytFer1.hap1.1	Aythya ferina	219593	1252302973	Chromosome	2024-07-31	CAXOSL01	4150808	79844515	861	PRJEB78494	SAMEA112468034
GCA_965140915.1	bAytMar2.hap1.1	Aythya marila	189534	1224516623	Chromosome	2025-02-13	CBCSLK01	3182246	77037309	1268	PRJEB85746	SAMEA115433010
GCA_023376015.1	Svulgaris_vAU_1.1	Sturnus vulgaris	9172	1043825371	Chromosome	2022-05-19	JAGFZL01	148638	72244370	1344	PRJNA706841	SAMN18145494
GCA_045364805.1	bWilVid1 haplotype 2	Willisornis vidua	1566151	1070918723	Chromosome	2024-12-02	JBIYRC01	5519225	67271988	743	PRJNA1180201	SAMN44516465
GCA_036417975.1	bAptMan1.hap2	Apteryx mantelli	2696672	1593539360	Chromosome	2024-02-06	JAYMGR01	15312369	88126246	349	PRJNA1061175	SAMN39257886
GCA_045281155.1	RI_Zln_1.0	Zonotrichia leucophrys nuttalli	655235	1121558528	Chromosome	2024-12-02	JBHZIB01	3442275	72190781	4194	PRJNA1167240	SAMN43989746
GCA_036971685.2	bPatFas1.hap2	Patagioenas fasciata	372321	1198742887	Chromosome	2025-02-10	JBAMBT02	63448456	70857732	441	PRJNA1078808	SAMN40018840
GCA_037157625.1	bLatDis1.hap2	Lathamus discolor	678569	1123412812	Chromosome	2024-03-15	JBBBVO01	25138706	129024758	413	PRJNA1085018	SAMN40289871
GCA_036010745.1	bCalNic1.hap2	Caloenas nicobarica	187106	1197404482	Chromosome	2024-01-24	JAYKXJ01	24693610	107988563	226	PRJNA1061159	SAMN39256628
GCA_047947145.1	S3B_Suralensis_v1.0	Strix uralensis	36305	1256398413	Chromosome	2025-02-24	JBGGNW01	21740082	88646562	1792	PRJNA1140424	SAMN43036255
GCA_030820635.1	KIZ_Lrid_1.0	Chroicocephalus ridibundus	1192867	1243762172	Chromosome	2023-08-18	JAUZGG01	18400000	83560245	297	PRJNA1001583	SAMN36812646
GCA_036971685.1	bPatFas1.hap2	Patagioenas fasciata	372321	1410041145	Chromosome	2024-03-06	JBAMBT01	17514312	71505812	452	PRJNA1078808	SAMN40018840
GCF_036971685.1	bPatFas1.hap2	Patagioenas fasciata	372321	1410041145	Chromosome	2024-03-06	JBAMBT01	17514312	71505812	452	PRJNA1078808	SAMN40018840
GCA_016904835.1	bAcaChl1.pri	Acanthisitta chloris	57068	1077368553	Chromosome	2021-02-17	JAFCHQ01	16681756	40827287	205	PRJNA561954	SAMN16442762
GCA_047922975.1	bEudEle1_v1.hap2	Eudromia elegans	8805	965723864	Chromosome	2025-02-20	JBLSCM01	15217740	66547323	359	PRJNA1224798	SAMN46865137
GCA_030867145.1	bOpiHoa1.hap1	Opisthocomus hoazin	30419	1482459898	Chromosome	2023-08-24	JAVFKZ01	14274197	80946297	415	PRJNA1007258	SAMN37055462
GCA_030867165.1	bOpiHoa1.hap2	Opisthocomus hoazin	30419	1355639139	Chromosome	2023-08-24	JAVFLA01	13957079	75689470	323	PRJNA1007257	SAMN37055462
GCA_009819825.1	bCarCri1.pri	Cariama cristata	54380	1215224075	Chromosome	2019-12-31	WNMO01	13514148	30176635	109	PRJNA561892	SAMN12614807
GCA_009819595.1	bMerNub1.pri	Merops nubicus	57421	1149337515	Chromosome	2019-12-31	WNMU01	12372304	49132790	108	PRJNA561894	SAMN12621035
GCA_030936125.1	bGavSte3.hap1	Gavia stellata	37040	1403461371	Chromosome	2023-08-30	JAVGJA01	12016335	50556253	2965	PRJNA1008846	SAMN37096312
GCA_031877795.1	bStrAlu1.hap1	Strix aluco	111821	1414783145	Chromosome	2023-09-25	JAVFLD01	11872084	89389700	202	PRJNA1007267	SAMN37055808
GCA_036250135.1	bDixPip1.hap2	Pseudopipra pipra	415032	1027640383	Chromosome	2024-01-31	JAZAVH01	11116877	75989417	595	PRJNA1057370	SAMN32739894
GCA_030463565.1	bPelCri1.pri	Pelecanus crispus	36300	1314568463	Chromosome	2023-07-18	JAUANY01	9666746	86807213	310	PRJNA984931	SAMN35784560
GCA_034619465.1	bLepDis1.hap2	Leptosomus discolor	188344	1332028070	Chromosome	2023-12-27	JAXIUR01	8826436	82124922	277	PRJNA1013355	SAMN37284216
GCA_034619455.1	bLepDis1.hap1	Leptosomus discolor	188344	1327905210	Chromosome	2023-12-27	JAXIUQ01	8029456	82108581	335	PRJNA1013356	SAMN37284216
GCA_030490855.1	bPoeAtr1.hap2	Poecile atricapillus	48891	987998379	Chromosome	2023-07-18	JAUKOJ01	8008306	75865069	157	PRJNA972430	SAMN35074507
GCA_027559615.1	bAcrTri1.pri	Acridotheres tristis	279927	1193400391	Chromosome	2023-01-09	JAPZMO01	7308823	75254055	454	PRJNA839507	SAMN28454388
GCA_028858595.1	bGruAme1.pat	Grus americana	9117	1200805165	Chromosome	2023-02-24	JARBUR01	7082157	81581678	395	PRJNA924954	SAMN32775697
GCA_039878515.1	bCotChi1.hap1	Excalfactoria chinensis	46218	974500481	Chromosome	2024-05-29	JBDMAZ01	6812677	86245886	424	PRJNA1108769	SAMN41253798
GCA_965178535.1	bColMon1.hap2.1	Coloeus monedula	30423	1109102816	Chromosome	2025-03-04	CBCXWG01	3370455	64959247	1173	PRJEB86323	SAMEA115433023
GCA_965178545.1	bColMon1.hap1.1	Coloeus monedula	30423	1263979770	Chromosome	2025-03-04	CBCXWI01	3289653	75391489	728	PRJEB86324	SAMEA115433023
GCA_964273585.1	bStrDea1.hap2.1	Streptopelia decaocto	177147	1200501445	Chromosome	2024-10-04	CAXWWN01	2790637	78428900	584	PRJEB80768	SAMEA113398962
GCA_011004875.1	bBalReg1.pri	Balearica regulorum gibbericeps	100784	1221032548	Chromosome	2020-03-05	JAAIYC01	23326060	82577926	104	PRJNA561890	SAMN12615749
GCA_015532645.2	FrCoel.v2	Fringilla coelebs coelebs	1471794	994865760	Chromosome	2021-06-16	JADKPM02	66810	69727445	3255	PRJNA674347	SAMN16636146
GCA_045519325.1	bGuaGua1 haplotype 2	Guaruba guarouba	51906	1190219310	Chromosome	2024-12-02	JBIYRA01	43034366	94529105	267	PRJNA1180120	SAMN44514542
GCA_037950955.1	bSarPap1.hap2	Sarcoramphus papa	43583	1469241744	Chromosome	2024-04-04	JBBMRN01	30635722	87061668	140	PRJNA1093107	SAMN40647026
GCA_028858555.1	bAraAra1.hap2	Ara ararauna	9226	1302242811	Chromosome	2023-02-24	JAQZCK01	30109517	109732589	274	PRJNA931363	SAMN33059336
GCA_028501385.1	bRisTri1.mat.cur.20221130	Rissa tridactyla	75485	1268441171	Chromosome	2023-02-10	JAPUFH01	18169445	82691832	733	PRJNA909854	SAMN32104255
GCA_902806625.1	Camarhynchus_parvulus_V1.1	Camarhynchus parvulus	87175	1064016364	Chromosome	2020-03-21	CADCXG01	15143611	71061686	1756	PRJEB36748	SAMEA6542012
GCA_039720425.1	bAmaOch1.hap2	Amazona ochrocephala	151761	1356986306	Chromosome	2024-05-24	JBCFXH01	14697220	74103573	2468	PRJNA1102368	SAMN41018448
GCA_017639655.1	bFalNau1.pat	Falco naumanni	148594	1215702009	Chromosome	2021-03-30	JAGFVS01	13754753	91761059	290	PRJNA702666	SAMN16870685
GCA_036172335.1	bHelExo1.hap2	Heliangelus exortis	472823	969853240	Chromosome	2024-01-26	JAVJNL01	9824073	44470594	200	PRJNA1012325	SAMN37253778
GCA_031468805.1	bMorBas2.hap1	Morus bassanus	37578	1381630140	Chromosome	2023-09-15	JAVHSP01	9126423	67716506	829	PRJNA1009680	SAMN37096299
GCA_964417125.1	bLarArg3.hap2.1	Larus argentatus	35669	1256866793	Chromosome	2024-12-05	CAYQHL01	4497000	85940022	533	PRJEB83060	SAMEA115168456
GCA_043388435.1	ASM4338843v1	Accipiter gularis	258530	1186676641	Chromosome	2024-10-21	JBIGIH01	120487	43192241	557	PRJNA1166332	SAMN43965171
GCA_045345505.1	bMorGui1 haplotype 1	Morphnus guianensis	252789	1316595704	Chromosome	2024-12-02	JBIYQX01	28221181	58544916	548	PRJNA1180118	SAMN44513986
GCA_036850655.1	bMerOct1.hap2	Mergus octosetaceus	1570318	1213885900	Chromosome	2024-02-26	JBAGBM01	10490917	77730658	720	PRJNA1072165	SAMN39710078
GCA_039906465.1	bAegAlb1.hap2	Aegotheles albertisi	48277	1051698180	Chromosome	2024-05-30	JBDMAY01	9598869	46606928	525	PRJNA1104700	SAMN41085506
GCA_046129645.1	bCyaCrs1.hap2	Cyanocitta cristata	28727	1195662530	Chromosome	2024-12-18	JBJCIJ01	7082694	65830681	309	PRJNA1181932	SAMN44574712
GCA_964195595.2	bCalBor7.hap1.2	Calonectris borealis	1323832	1366185058	Chromosome	2024-07-24	CAXMUC02	4142416	86023716	354	PRJEB77030	SAMEA114294356
GCA_046463955.1	ASM4646395v1	Gallus gallus	9031	1054496867	Contig	2025-01-03	JBBHEU01	19875426			PRJNA1086856	SAMN40414255
GCA_034509885.1	ASM3450988v1	Gallus gallus	9031	1136971406	Contig	2023-12-21	JAVDCB01	19290140			PRJNA1000217	SAMN36763863
GCA_034509845.1	ASM3450984v1	Gallus gallus	9031	1119239122	Contig	2023-12-21	JAVDCD01	13493107			PRJNA1000217	SAMN36763865
GCA_024686275.1	ASM2468627v1	Gallus gallus	9031	1041987655	Contig	2022-08-15	JAJMOC01	5891282			PRJNA777393	SAMN20335990
GCA_034509865.1	ASM3450986v1	Gallus gallus	9031	1123247173	Contig	2023-12-21	JAVDCC01	5639808			PRJNA1000217	SAMN36763864
GCA_027408205.1	bGalGal5.alt	Gallus gallus	9031	911865540	Scaffold	2022-12-27	JAPZKB01	998891	1002687	2259	PRJNA838371	SAMN28017485
GCA_027408255.1	bGalGal4.alt	Gallus gallus	9031	885772923	Scaffold	2022-12-27	JAPZJZ01	771098	771098	2683	PRJNA838368	SAMN28017486
GCA_024686355.1	ASM2468635v1	Gallus gallus	9031	1017761958	Scaffold	2022-08-15	JAJMOF01	318264	11844793	1620	PRJNA777393	SAMN20335987
GCA_024686465.1	ASM2468646v1	Gallus gallus	9031	1029979720	Scaffold	2022-08-15	JAJMOE01	274425	16413472	1830	PRJNA777393	SAMN20335988
GCA_024686285.1	ASM2468628v1	Gallus gallus	9031	1022227161	Scaffold	2022-08-15	JAJMOD01	259870	16721900	1602	PRJNA777393	SAMN20335989
GCA_024679765.1	ASM2467976v1	Gallus gallus	9031	1060669010	Scaffold	2022-08-15	JAJMOR01	142964	7946736	22955	PRJNA777393	SAMN20335995
GCA_024679325.1	ASM2467932v1	Gallus gallus	9031	1082862924	Scaffold	2022-08-15	JAJMOM01	141635	6640123	25727	PRJNA777393	SAMN20335998
GCA_024679905.1	ASM2467990v1	Gallus gallus	9031	1071602443	Scaffold	2022-08-15	JAJMOT01	138399	7159698	26748	PRJNA777393	SAMN20335993
GCA_024687005.1	ASM2468700v1	Gallus gallus	9031	1058851921	Scaffold	2022-08-15	JAJMOV01	134577	7865617	12840	PRJNA777393	SAMN20335991
GCA_024679415.1	ASM2467941v1	Gallus gallus	9031	1046247424	Scaffold	2022-08-15	JAJMOQ01	131374	4909281	18527	PRJNA777393	SAMN20335999
GCA_024686295.1	ASM2468629v1	Gallus gallus	9031	1098878991	Scaffold	2022-08-15	JAJMOU01	112548	7838176	31976	PRJNA777393	SAMN20335992
GCA_024686315.1	ASM2468631v1	Gallus gallus	9031	1087809772	Scaffold	2022-08-15	JAJMOS01	109090	6130233	45785	PRJNA777393	SAMN20335994
GCA_024679355.1	ASM2467935v1	Gallus gallus	9031	1127220164	Scaffold	2022-08-15	JAJMOO01	101869	6094122	21353	PRJNA777393	SAMN20335996
GCA_024679395.1	ASM2467939v1	Gallus gallus	9031	1114325143	Scaffold	2022-08-15	JAJMOP01	93189	8382694	26927	PRJNA777393	SAMN20336000
GCA_024679375.1	ASM2467937v1	Gallus gallus	9031	1089858833	Scaffold	2022-08-15	JAJMON01	83772	7151093	28481	PRJNA777393	SAMN20335997
GCA_017639285.1	CAU_Pekin_2.0	Anas platyrhynchos	8839	1186367508	Scaffold	2021-03-30	JACEUM01	16035322	76279691	421	PRJNA554956	SAMN15573981
GCA_017639305.1	CAU_Laying_1.0	Anas platyrhynchos	8839	1217695176	Scaffold	2021-03-30	JACEUL01	8556976	76919215	294	PRJNA554956	SAMN15574011
GCA_964188335.1	bAnaPla2.hap2.1	Anas platyrhynchos	8839	1136573142	Scaffold	2024-06-19	CAXLOZ01	3674340	79761371	487	PRJEB76741	SAMEA113398833
GCA_038087045.1	ASM3808704v1	Anas platyrhynchos	8839	1133305079	Contig	2024-04-12	JBBVMM01	2275447			PRJNA1017119	SAMN37388251
GCA_038087055.1	ASM3808705v1	Anas platyrhynchos	8839	1103352387	Contig	2024-04-12	JBBVML01	1203325			PRJNA1017119	SAMN37388250
GCA_038087065.1	ASM3808706v1	Anas platyrhynchos	8839	1081105465	Contig	2024-04-12	JBBVMN01	1006743			PRJNA1017119	SAMN37388252
GCA_002224895.1	ASM222489v1	Anas platyrhynchos	8839	1265073014	Scaffold	2017-07-25	NOIJ01	38789	2490036	18550	PRJNA392350	SAMN07337762
GCA_032352815.1	NIB_DD	Anas platyrhynchos	8839	1171595292	Scaffold	2023-10-04	JAVYAG01	6656	10055	176055	PRJNA995353	SAMN36468273
GCA_002008985.2	Tgut_diploid_1.0	Taeniopygia guttata	59729	1138770338	Contig	2017-02-28	MUGN01	5807022			PRJNA368994	SAMN02981239
GCA_003957525.2	bTaeGut1.4.alt	Taeniopygia guttata	59729	887567949	Scaffold	2021-04-28	RRCC02	3559028	3559028	1646	PRJNA489099	SAMN02981239
GCA_012069595.1	zebrafinch.phase1_scaffolds	Taeniopygia guttata	59729	1070314140	Scaffold	2020-04-06	JAAIVM01	3492644	72616063	197	PRJNA604793	SAMN09946140
GCA_012069575.1	zebrafinch.phase1_contigs	Taeniopygia guttata	59729	1071332079	Contig	2020-04-06	JAAIVO01	3482864			PRJNA604788	SAMN09946140
GCA_012069615.1	zebrafinch.phase0_contigs	Taeniopygia guttata	59729	1070299142	Contig	2020-04-06	JAAIVN01	3481582			PRJNA604789	SAMN09946140
GCA_012069585.1	zebrafinch.Unzip_purge_primary	Taeniopygia guttata	59729	1053312834	Contig	2020-04-06	JAAIVP01	3479827			PRJNA604786	SAMN09946140
GCA_012069605.1	zebrafinch.phase0_scaffolds	Taeniopygia guttata	59729	1071460248	Scaffold	2020-04-06	JAAIVL01	3453391	72568716	197	PRJNA604794	SAMN09946140
GCA_009859025.1	bTaeGut2.p.v1.alt	Taeniopygia guttata	59729	947919714	Scaffold	2020-01-13	STFT01	1021454	1021454	4677	PRJNA489187	SAMN09946140
GCA_012069535.1	zebrafinch.Unzip_purge_haplotigs	Taeniopygia guttata	59729	922729557	Contig	2020-04-06	JAAIVQ01	320958			PRJNA604785	SAMN09946140
GCA_000511605.2	Coja_2.0a	Coturnix japonica	93934	898141602	Scaffold	2016-06-29	BASJ02	32115	3851064	9499	PRJDB1146	SAMD00009971
GCA_013030995.1	ASM1303099v1	Anser cygnoides	8845	1113895350	Scaffold	2020-05-11	WTSS01	1849874	33116532	2119	PRJNA589208	SAMN13281505
GCA_032206205.1	C.livia_pat3.0	Columba livia	8932	1283322617	Contig	2023-09-29	JAVLUT01	6972347			PRJNA1003477	SAMN36892106
GCA_000337935.2	Cliv_2.1	Columba livia	8932	1108534737	Scaffold	2017-12-13	AKCR02	26627	14233134	15057	PRJNA167554	SAMN02981415
GCA_013396795.1	ASM1339679v1	Dromaius novaehollandiae	8790	1200670988	Scaffold	2020-07-10	VWZH01	86977	4098324	3302	PRJNA545868	SAMN12253764
GCA_020892055.1	emu_male_v1.2	Dromaius novaehollandiae	8790	1199534105	Scaffold	2021-11-03	BLZG01	82194	13304504	7398	PRJDB9980	SAMD00230362
GCA_020892015.1	emu_female_v2.2_1	Dromaius novaehollandiae	8790	1300616635	Scaffold	2021-11-03	BMAD01	10234	29987	283460	PRJDB10282	SAMD00230363
GCA_020892035.1	emu_female_v2.2_2	Dromaius novaehollandiae	8790	1292560855	Scaffold	2021-11-03	BMAE01	9872	29230	283460	PRJDB10283	SAMD00230363
GCA_030820595.1	bAquChr2.0.hap2	Aquila chrysaetos	8962	1312104294	Scaffold	2023-08-18	JAUIRQ01	31644863	47648450	284	PRJNA990776	SAMN35669231
GCA_030820615.1	bAquChr2.0.hap1	Aquila chrysaetos	8962	1283504458	Scaffold	2023-08-18	JAUIRP01	30297396	47318033	315	PRJNA990777	SAMN35669231
GCA_000696035.1	AquilaChrysaetos1	Aquila chrysaetos canadensis	216574	1548476395	Scaffold	2014-05-30	JDSB01	16346	1746960	42881	PRJNA222866	SAMN02371870
GCA_030162315.1	Ajapo_1	Aquila chrysaetos japonica	335091	1188176676	Scaffold	2023-04-08	BSWC01	16874643	47473283	156	PRJDB15579	SAMD00589678
GCA_012057345.1	Achrysaetos_1.0	Aquila chrysaetos japonica	335091	1196037330	Scaffold	2020-04-03	BJEW01	54768	118558	35366	PRJDB7992	SAMD00161055
GCA_002850735.1	WTSP-SWSv1	Zonotrichia albicollis	44394	1017281565	Scaffold	2018-01-03	PKOH01	10896	32860	110046	PRJNA341682	SAMN05726874
GCA_002002985.2	Grus japonensis_ver2.0	Grus japonensis	30415	1193862099	Scaffold	2019-05-08	BDFG02	78397	96721	44166	PRJDB4708	SAMD00050840
GCA_022749695.1	bMelMel1.0.p	Melospiza melodia	44397	1356304709	Scaffold	2022-03-29	JALCYL01	8311625	25784215	501	PRJNA796324	SAMN24817870
GCA_036924335.1	SongSparrow_226189390_pri1.0	Melospiza melodia	44397	1385881745	Contig	2024-02-29	JAYRCM01	2394190			PRJNA1064009	SAMN37521652
GCA_036924315.1	SongSparrow_226189390_alt1.0	Melospiza melodia	44397	1058342845	Contig	2024-02-29	JAYRCN01	345529			PRJNA1064008	SAMN37521652
GCA_013398205.2	ASM1339820v2	Melospiza melodia	44397	1082752064	Scaffold	2022-01-14	VZSA02	201493	31760204	5116	PRJNA545868	SAMN12253982
GCA_022749775.1	bMelMel1.0.a	Melospiza melodia	44397	1938102026	Scaffold	2022-03-29	JALCYM01	141745	141872	34688	PRJNA796323	SAMN24817870
GCA_035771015.1	bMelMel2.alt	Melospiza melodia melodia	1914991	1356105093	Contig	2024-01-17	JAYKKQ01	3809853			PRJNA1006795	SAMN35847297
GCA_011057915.1	Mmel_1.0	Melospiza melodia maxima	2498840	978299478	Scaffold	2020-03-02	RZID01	31709	5584891	13784	PRJNA511035	SAMN10622322
GCA_947331505.1	ASM94733150v1	Alectoris rufa	9079	1142509937	Scaffold	2023-01-09	CAMZON01	29494169	37566138	426	PRJEB57443	SAMEA112128398
GCA_012275265.1	bMelUnd1.mat	Melopsittacus undulatus	13146	1169393027	Scaffold	2020-04-13	JAAVWI01	16111685	75845561	930	PRJNA561964	SAMN12623090
GCA_012275275.1	bMelUnd1.pat	Melopsittacus undulatus	13146	1124753724	Scaffold	2020-04-13	JAAVWH01	12472009	99198005	330	PRJNA561963	SAMN12623090
GCA_019345075.1	ASM1934507v1	Alectoris rufa	9079	1027480606	Scaffold	2021-07-26	JADBKV01	97167	11577318	10598	PRJNA662415	SAMN16083939
GCA_007636935.2	TRES_AUg29_2020	Tachycineta bicolor	72873	1222775208	Scaffold	2024-06-03	VKGD02	61330	82853	49278	PRJNA553513	SAMN12236919
GCA_025448075.1	ASM2544807v1	Melopsittacus undulatus	13146	1163810244	Scaffold	2022-09-27	JAOEHZ01	10196	100565930	63090	PRJNA703802	SAMN18865398
GCA_023634185.1	bFalPer1.alt	Falco peregrinus	8954	1175509191	Contig	2022-06-01	JAMOAS01	1477176			PRJNA842833	SAMN28688290
GCA_012488915.1	Fperegrinus_1.0	Falco peregrinus	8954	1183345687	Scaffold	2020-04-08	BJEV01	88635	194737	26817	PRJDB7811	SAMD00156794
GCA_024433225.1	Peregrine10X.pri	Falco peregrinus peregrinus	495993	1159648981	Scaffold	2022-07-25	JALPQU01	135736	25883845	567	PRJNA802104	SAMN24625190
GCA_024432065.1	Peregrine10X.alt	Falco peregrinus peregrinus	495993	1159702924	Scaffold	2022-07-25	JALPQV01	135349	25885359	567	PRJNA802103	SAMN24625190
GCA_024431005.1	BlackShaheen10X.pri	Falco peregrinus peregrinator	495992	1151088392	Scaffold	2022-07-25	JALPQM01	133150	40625515	398	PRJNA802096	SAMN24625194
GCA_024431015.1	BlackShaheen10X.alt	Falco peregrinus peregrinator	495992	1150961969	Scaffold	2022-07-25	JALPQN01	132741	40623449	398	PRJNA802095	SAMN24625194
GCA_047370975.1	ASM4737097v1	Nipponia nippon	128390	1248639181	Scaffold	2025-02-03	JAZHLP01	56735934	101183595	134	PRJNA1049517	SAMN38701424
GCA_030015615.1	cyaCae_Pacbio_Achrs_GRC	Cyanistes caeruleus	156563	1201937744	Contig	2023-05-15	JAQOTK01	11710588			PRJNA925103	SAMN32781640
GCA_900216065.1	cyaCae2	Cyanistes caeruleus	156563	1187125220	Scaffold	2019-06-19	OBHQ01	105778	16846143	29311	PRJEB21236	SAMEA104125939
GCA_015227815.3	bHirRus1.alt.v3	Hirundo rustica	43150	936032861	Scaffold	2021-11-24	JADDRQ03	992690	992690	2476	PRJNA636191	SAMN14675488
GCA_013399815.1	ASM1339981v1	Hirundo rustica	43150	1043753555	Scaffold	2020-07-10	VZZX01	119850	675769	13084	PRJNA545868	SAMN12253817
GCA_003692655.1	Chelidonia	Hirundo rustica rustica	333673	1213743879	Scaffold	2018-10-29	QRBI01	6124600	25954216	364	PRJNA481100	SAMN09657529
GCA_048182365.1	A.coerulescens_AC_1873_20930_pri_1.0	Aphelocoma coerulescens	39617	1310478001	Contig	2025-02-27	JBKSIS01	27659011			PRJNA1204306	SAMN46016468
GCA_048182465.1	A.coerulescens_AC_1873_10093_pri_1.0	Aphelocoma coerulescens	39617	1272752777	Contig	2025-02-27	JBKSIY01	25654041			PRJNA1204306	SAMN46016460
GCA_048182445.1	A.coerulescens_AC_1873_10717_pri_1.0	Aphelocoma coerulescens	39617	1309202568	Contig	2025-02-27	JBKSIW01	24754378			PRJNA1204306	SAMN46016462
GCA_048182345.1	A.coerulescens_AC_1873_20934_pri_1.0	Aphelocoma coerulescens	39617	1292683127	Contig	2025-02-27	JBKSIR01	24593667			PRJNA1204306	SAMN46016465
GCA_048182525.1	A.coerulescens_AC_1603_72852_pri_1.0	Aphelocoma coerulescens	39617	1321568138	Contig	2025-02-27	JBKSJB01	23861174			PRJNA1204306	SAMN46016457
GCA_048182385.1	A.coerulescens_AC_1873_10752_pri_1.0	Aphelocoma coerulescens	39617	1308536196	Contig	2025-02-27	JBKSIV01	20611026			PRJNA1204306	SAMN46016456
GCA_046618795.1	MA_1_hap1	Haemorhous mexicanus	30427	1200035446	Contig	2025-01-14	JBHOIC01	20602789			PRJNA1163949	SAMN41115019
GCA_046618955.1	AL_1_hap2	Haemorhous mexicanus	30427	1211078180	Contig	2025-01-14	JBHOIP01	20574091			PRJNA1163937	SAMN41115013
GCA_046619225.1	AL_2_hap1	Haemorhous mexicanus	30427	1179286574	Contig	2025-01-14	JBHOIM01	19990624			PRJNA1163938	SAMN41115014
GCA_048182485.1	A.coerulescens_AC_1873_10702_pri_1.0	Aphelocoma coerulescens	39617	1341971109	Contig	2025-02-27	JBKSIX01	18844104			PRJNA1204306	SAMN46016461
GCA_048182305.1	A.coerulescens_AC_1873_20946_pri_1.0	Aphelocoma coerulescens	39617	1315214563	Contig	2025-02-27	JBKSIQ01	18681057			PRJNA1204306	SAMN46016466
GCA_048182425.1	A.coerulescens_AC_1873_10831_pri_1.0	Aphelocoma coerulescens	39617	1337610544	Contig	2025-02-27	JBKSIU01	18564869			PRJNA1204306	SAMN46016463
GCA_048182405.1	A.coerulescens_AC_1873_20908_pri_1.0	Aphelocoma coerulescens	39617	1298235983	Contig	2025-02-27	JBKSIT01	17753812			PRJNA1204306	SAMN46016464
GCA_048182325.1	A.coerulescens_AC_1873_20954_pri_1.0	Aphelocoma coerulescens	39617	1272337656	Contig	2025-02-27	JBKSIP01	17649898			PRJNA1204306	SAMN46016467
GCA_048182505.1	A.coerulescens_AC_1713_89780_pri_1.0	Aphelocoma coerulescens	39617	1299709869	Contig	2025-02-27	JBKSIZ01	17606384			PRJNA1204306	SAMN46016459
GCA_046618735.1	NY_2_hap2	Haemorhous mexicanus	30427	1177697487	Contig	2025-01-14	JBHOIF01	16923597			PRJNA1163948	SAMN41115018
GCA_046618935.1	OH_2_hap2	Haemorhous mexicanus	30427	1173275048	Contig	2025-01-14	JBHOIJ01	16891354			PRJNA1163943	SAMN41115016
GCA_046618975.1	AL_2_hap2	Haemorhous mexicanus	30427	1194882361	Contig	2025-01-14	JBHOIN01	16823373			PRJNA1163939	SAMN41115014
GCA_046619345.1	NM_2_hap1	Haemorhous mexicanus	30427	1205683937	Contig	2025-01-14	JBHOIY01	16475634			PRJNA1163923	SAMN41115008
GCA_046618675.1	MA_1_hap2	Haemorhous mexicanus	30427	1192420623	Contig	2025-01-14	JBHOID01	16008091			PRJNA1163950	SAMN41115019
GCA_046619185.1	OH_1_hap1	Haemorhous mexicanus	30427	1200166227	Contig	2025-01-14	JBHOIK01	15968332			PRJNA1163940	SAMN41115015
GCA_046619305.1	AZ_2_hap1	Haemorhous mexicanus	30427	1201453041	Scaffold	2025-01-14	JBHOIU01	15887105	15887105	870	PRJNA1163925	SAMN41115010
GCA_046618745.1	NY_2_hap1	Haemorhous mexicanus	30427	1226031337	Contig	2025-01-14	JBHOIE01	15859221			PRJNA1163947	SAMN41115018
GCA_046618945.1	OH_1_hap2	Haemorhous mexicanus	30427	1184303092	Contig	2025-01-14	JBHOIL01	15585494			PRJNA1163941	SAMN41115015
GCA_046619255.1	AL_1_hap1	Haemorhous mexicanus	30427	1241409458	Contig	2025-01-14	JBHOIO01	15140259			PRJNA1163936	SAMN41115013
GCA_046619155.1	OH_2_hap1	Haemorhous mexicanus	30427	1169566238	Contig	2025-01-14	JBHOII01	15074255			PRJNA1163942	SAMN41115016
GCA_046619065.1	NM_2_hap2	Haemorhous mexicanus	30427	1168542615	Contig	2025-01-14	JBHOIZ01	14718312			PRJNA1163924	SAMN41115008
GCA_046618625.1	MA_2_hap2	Haemorhous mexicanus	30427	1161824543	Contig	2025-01-14	JBHOIB01	14644821			PRJNA1163952	SAMN41115020
GCA_046618755.1	MA_2_hap1	Haemorhous mexicanus	30427	1150461090	Contig	2025-01-14	JBHOIA01	14283469			PRJNA1163951	SAMN41115020
GCA_046618825.1	NY_1_hap1	Haemorhous mexicanus	30427	1204516579	Scaffold	2025-01-14	JBHOIG01	14221736	14221736	846	PRJNA1163944	SAMN41115017
GCA_014595935.1	HGFv1	Numida meleagris	8996	1049873005	Scaffold	2020-09-21	JABXER01	14170429	98083000	1126	PRJNA639701	SAMN15246817
GCA_046619285.1	WA_1_hap1	Haemorhous mexicanus	30427	1214732592	Contig	2025-01-14	JBHOIS01	13464761			PRJNA1163930	SAMN41115011
GCA_046619105.1	AZ_2_hap2	Haemorhous mexicanus	30427	1195867540	Scaffold	2025-01-14	JBHOIV01	12858650	13726370	595	PRJNA1163926	SAMN41115010
GCA_046618985.1	NY_1_hap2	Haemorhous mexicanus	30427	1177875044	Scaffold	2025-01-14	JBHOIH01	12302331	12302331	595	PRJNA1163945	SAMN41115017
GCA_048182285.1	A.coerulescens_AC_1873_20970_pri_1.0	Aphelocoma coerulescens	39617	1393409187	Contig	2025-02-27	JBKSIO01	12149293			PRJNA1204306	SAMN46016469
GCA_046619045.1	WA_1_hap2	Haemorhous mexicanus	30427	1180742263	Contig	2025-01-14	JBHOIT01	11866506			PRJNA1163931	SAMN41115011
GCA_046619055.1	AZ_1_hap2	Haemorhous mexicanus	30427	1189042371	Scaffold	2025-01-14	JBHOIX01	11245500	11245500	714	PRJNA1163922	SAMN41115009
GCA_048182585.1	A.coerulescens_AC_1603_72872_pri_1.0	Aphelocoma coerulescens	39617	1293676373	Contig	2025-02-27	JBKSJA01	10746232			PRJNA1204306	SAMN46016458
GCA_046619335.1	NM_1_hap1	Haemorhous mexicanus	30427	1201125310	Contig	2025-01-14	JBHOJA01	10679473			PRJNA1163918	SAMN41115007
GCA_046619135.1	NM_1_hap2	Haemorhous mexicanus	30427	1171356069	Contig	2025-01-14	JBHOJB01	10155386			PRJNA1163919	SAMN41115007
GCA_046630065.1	AZ_1_hap1	Haemorhous mexicanus	30427	1207609884	Scaffold	2025-01-14	JBHOIW01	9632811	9632811	1018	PRJNA1163921	SAMN41115009
GCA_046619275.1	WA_2_hap1	Haemorhous mexicanus	30427	1181698481	Contig	2025-01-14	JBHOIQ01	8345955			PRJNA1163933	SAMN41115012
GCA_046619035.1	WA_2_hap2	Haemorhous mexicanus	30427	1188398415	Contig	2025-01-14	JBHOIR01	8119619			PRJNA1163935	SAMN41115012
GCA_021513735.1	PavCris_1.0	Pavo cristatus	9049	1046701547	Scaffold	2022-01-19	JAIFWW01	6188159	11421185	725	PRJNA745383	SAMN17574783
GCA_002021895.1	Canna_diploid_1.0	Calypte anna	9244	1007374986	Contig	2017-02-28	MUGM01	5366327			PRJNA368994	SAMN02265252
GCA_027406555.1	bHaeMex1.alt	Haemorhous mexicanus	30427	1039351984	Scaffold	2022-12-27	JAPYKD01	4481475	4481475	1003	PRJNA839498	SAMN28453576
GCA_017976305.1	bCucCan1.alt	Cuculus canorus	55661	1063845602	Scaffold	2021-04-15	JAGIYU01	3661986	3661986	1004	PRJNA562016	SAMN12629508
GCA_003957575.1	bCalAnn1_v1.h	Calypte anna	9244	952083371	Scaffold	2018-12-20	RRCE01	1463522	1463522	3803	PRJNA489140	SAMN02265252
GCA_015227605.1	ASM1522760v1	Phasianus colchicus	9054	988730982	Scaffold	2020-11-04	WUCP01	1328716	59462841	589	PRJNA380312	SAMN12811331
GCA_046619395.1	CA_1_hap1	Haemorhous mexicanus	30427	1319590609	Scaffold	2025-01-14	JBHOJE01	1070067	1070067	4932	PRJNA1163913	SAMN41115005
GCA_046619145.1	CA_2_hap2	Haemorhous mexicanus	30427	1172260973	Scaffold	2025-01-14	JBHOJD01	1062611	1069778	3302	PRJNA1163917	SAMN41115006
GCA_046619375.1	CA_2_hap1	Haemorhous mexicanus	30427	1189980629	Scaffold	2025-01-14	JBHOJC01	1057153	1057153	3996	PRJNA1163916	SAMN41115006
GCA_023634115.1	bFalChe1.alt	Falco cherrug	345164	1210282093	Scaffold	2022-06-01	JAMOAM01	1037791	1037791	4160	PRJNA842830	SAMN28688204
GCA_046619175.1	CA_1_hap2	Haemorhous mexicanus	30427	1274328724	Scaffold	2025-01-14	JBHOJF01	948466	948466	4276	PRJNA1163915	SAMN41115005
GCA_024431555.1	Saker10X.alt	Falco cherrug	345164	1158094566	Scaffold	2022-07-25	JALPQT01	148508	29000899	575	PRJNA802101	SAMN24625191
GCA_024432035.1	Saker10X.pri	Falco cherrug	345164	1158154780	Scaffold	2022-07-25	JALPQS01	148243	29001323	575	PRJNA802102	SAMN24625191
GCA_013398375.1	ASM1339837v1	Aphelocoma coerulescens	39617	1060855343	Scaffold	2020-07-10	VZSI01	133617	7634200	1701	PRJNA545868	SAMN12253992
GCA_005519975.1	AIIM_Pcri_1.0	Pavo cristatus	9049	1027510962	Scaffold	2019-05-20	QZWQ01	103131	190304	179332	PRJNA413288	SAMN07739105
GCA_003413605.1	Chrysolophus_pictus_GenomeV1.0	Chrysolophus pictus	9089	1023990748	Scaffold	2018-08-20	JRFT01	38217	1560063	14294	PRJNA257945	SAMN02980944
GCA_027122255.1	ASM2712225v1	Falco cherrug	345164	1192515567	Scaffold	2022-12-20	JAOPJX01	28642	90881800	7201	PRJNA862533	SAMN29982932
GCA_030819885.1	bStriOcc1.0.hap1	Strix occidentalis	201991	1271565829	Scaffold	2023-08-18	JASWHT01	13767804	88254688	844	PRJNA982890	SAMN35669201
GCA_021869855.1	ASM2186985v1	Lonchura striata	40157	1094402190	Scaffold	2022-02-02	JAJJMY01	69058	22398342	22423	PRJNA779480	SAMN23039806
GCA_021869885.1	ASM2186988v1	Lonchura striata	40157	1085963747	Scaffold	2022-02-02	JAJJMZ01	27699	17016601	22905	PRJNA779480	SAMN23039802
GCA_009819805.1	bPhoRub2.alt	Phoenicopterus ruber ruber	9218	1167509893	Contig	2019-12-23	WNML01	1417567			PRJNA561889	SAMN12614931
GCA_000687265.1	ASM68726v1	Phoenicopterus ruber ruber	9218	1132184511	Scaffold	2014-05-08	JJRE01	20262	38071	76189	PRJNA212904	SAMN02339890
GCA_002372975.2	StrOccCau_2.0	Strix occidentalis caurina	311401	1254451290	Scaffold	2021-04-12	NIFN02	172291	20549776	11571	PRJNA338167	SAMN05525316
GCA_028534605.1	ASM2853460v1	Falco rusticolus	120794	1193708382	Scaffold	2023-02-07	JAPSEQ01	58256415	73427893	33	PRJNA872351	SAMN30930110
GCA_036925155.1	bOrePic1.0.hap2	Oreortyx pictus	9029	966884543	Scaffold	2024-02-29	JAUPFS01	13459498	58283321	456	PRJNA998026	SAMN36356471
GCA_043774085.1	bSelSas1.0.a	Selasphorus sasin	371924	1089817319	Scaffold	2024-10-24	JBEFNL01	9482179	43802074	747	PRJNA1120882	SAMN41461294
GCA_024372515.1	bSetPet1.0.a	Setophaga petechia	123631	1249765916	Scaffold	2022-07-21	JANCRB01	8368636	17928154	530	PRJNA851102	SAMN29044059
GCA_026168045.1	bCyaSte1.0.a	Cyanocitta stelleri	114083	1177494911	Scaffold	2022-11-14	JANXIQ01	6633807	27786026	957	PRJNA875160	SAMN30523672
GCA_014839765.1	bSylBor1.alt	Sylvia borin	73324	1032649170	Contig	2020-09-30	JACEWF01	4687358			PRJNA561946	SAMN12618613
GCA_964211795.1	bAytFer1.hap2.1	Aythya ferina	219593	1103588439	Scaffold	2024-07-30	CAXOSJ01	4452486	77419955	362	PRJEB78493	SAMEA112468034
GCA_031876245.1	bPasSan2.alt	Passerculus sandwichensis	161624	1133770116	Scaffold	2023-09-25	JAVKUX01	3913016	3913016	1242	PRJNA1006783	SAMN35784765
GCA_028389885.1	bPtePen1.alt	Rhea pennata	8795	983620806	Contig	2023-02-01	JAQOLW01	3662187			PRJNA918802	SAMN32606345
GCA_965140925.1	bAytMar2.hap2.1	Aythya marila	189534	1053096367	Scaffold	2025-02-13	CBCSLJ01	3347097	76458422	459	PRJEB85745	SAMEA115433010
GCA_014839825.1	bDryPub1.alt	Dryobates pubescens	118200	1082594729	Scaffold	2020-09-30	JACNMW01	2189221	2189221	1342	PRJNA561992	SAMN12629497
GCA_009819505.2	bCatUst1.alt.v2	Catharus ustulatus	91951	1128658440	Scaffold	2020-11-05	WNMR02	1498444	1498444	3601	PRJNA561934	SAMN12618602
GCA_009764505.1	bTauEry1.alt	Tauraco erythrolophus	121530	1084112861	Contig	2019-12-18	WOXX01	1233539			PRJNA561948	SAMN12621036
GCA_009769505.1	bPteGut1.alt	Pterocles gutturalis	240206	1037717354	Contig	2019-12-19	WNNF01	1147717			PRJNA561959	SAMN12623217
GCA_963761025.1	Chukar.1.0	Alectoris chukar	9078	1034932086	Scaffold	2023-12-12	CAVXMA01	1069603	93605039	186	PRJEB70927	SAMEA114855634
GCA_929447715.1	bAccGen1.1 alternate haplotype	Accipiter gentilis	8957	1112029929	Scaffold	2022-02-13	CAKNBJ01	704099	704099	4484	PRJEB50703	SAMEA8235650
GCA_036321245.1	C.pugnax_Ind_genome	Calidris pugnax	198806	1124429174	Scaffold	2024-01-31	JAWSUA01	272546	26250655	463	PRJNA816664	SAMN26688159
GCA_024431075.1	Gyr-110X.alt	Falco rusticolus	120794	1163347938	Scaffold	2022-07-25	JALPQR01	158903	20598797	753	PRJNA802099	SAMN24625192
GCA_024431545.1	Gyr-110X.pri	Falco rusticolus	120794	1163422689	Scaffold	2022-07-25	JALPQQ01	158795	20602173	753	PRJNA802100	SAMN24625192
GCA_024431065.1	Gyr-210X.pri	Falco rusticolus	120794	1160605968	Scaffold	2022-07-25	JALPQO01	155182	17117526	843	PRJNA802098	SAMN24625193
GCA_024431035.1	Gyr-210X.alt	Falco rusticolus	120794	1160559515	Scaffold	2022-07-25	JALPQP01	155173	17118353	842	PRJNA802097	SAMN24625193
GCA_045784135.1	ASM4578413v1	Setophaga petechia	123631	1151029294	Scaffold	2024-12-06	JBJGHP01	151996	8963469	100109	PRJNA1153307	SAMN44603936
GCA_030674495.1	ASM3067449v1	Pygoscelis papua	30457	1320248158	Scaffold	2023-08-07	JAHCMA01	137808	4708144	19331	PRJNA722815	SAMN18793881
GCA_013398555.1	ASM1339855v1	Haliaeetus albicilla	8969	1222690830	Scaffold	2020-07-10	VZSQ01	134899	4551471	6418	PRJNA545868	SAMN12253999
GCA_006229135.1	ASM622913v1	Anser indicus	8846	1143091872	Scaffold	2019-06-11	VDDG01	120377	10094206	10527	PRJNA542959	SAMN11890447
GCA_021966175.1	bArtBel1.0.a	Artemisiospiza belli	198938	2257281749	Scaffold	2022-02-04	JAKDEX01	107859	108004	43035	PRJNA791508	SAMN24224802
GCA_030512405.1	ASM3051240v1	Pygoscelis papua	30457	1342884473	Scaffold	2023-07-20	JAGYXX01	101743	3113250	18913	PRJNA722815	SAMN18793886
GCA_010090195.1	BGI_Ppap.V1	Pygoscelis papua	30457	1306937499	Scaffold	2020-01-31	VUKY01	101329	2789995	18750	PRJNA556735	SAMN12384867
GCA_013398685.1	ASM1339868v1	Acrocephalus arundinaceus	39621	1184245996	Scaffold	2020-07-10	VZST01	92557	336459	29468	PRJNA545868	SAMN12254005
GCA_011800025.1	REN_Cmacq_2.0	Chlamydotis macqueenii	187382	1206946485	Scaffold	2020-03-31	JAAGBA01	88943	3046415	5856	PRJNA473697	SAMN11607797
GCA_045783035.1	ASM4578303v1	Turdus merula	9187	1091058191	Scaffold	2024-12-06	JBJGGE01	85949	10105715	78753	PRJNA1153307	SAMN44604036
GCA_013398535.1	ASM1339853v1	Agelaius phoeniceus	39638	1086309140	Scaffold	2020-07-10	VZSP01	78381	1693451	42265	PRJNA545868	SAMN12254002
GCA_002002965.2	Ciconia boyciana_ver2.0	Ciconia boyciana	52775	1228886273	Scaffold	2019-05-08	BDFF02	72885	92677	50011	PRJDB4709	SAMD00050841
GCA_003342835.1	rhePen1	Rhea pennata	8795	1168291008	Scaffold	2018-07-26	PTJI01	68142	3903569	3019	PRJNA433110	SAMN08476461
GCA_012487025.1	Agentilis_1.0	Accipiter gentilis	8957	1179252740	Scaffold	2020-04-08	BJER01	67032	150919	25797	PRJDB7804	SAMD00156788
GCA_001458055.1	ruff_EG1	Calidris pugnax	198806	1173203933	Scaffold	2015-11-06	CZLE01	65145	868209	47740	PRJEB11427	SAMEA3535133
GCA_011799995.1	REN_Cmacq_1.0	Chlamydotis macqueenii	187382	1325814780	Scaffold	2020-03-31	JAAGAZ01	60940	3892422	3116	PRJNA473697	SAMN11607796
GCA_013400015.1	ASM1340001v1	Sylvia borin	73324	1036635967	Scaffold	2020-07-10	VXBG01	55510	729727	31497	PRJNA545868	SAMN12253842
GCA_004320185.1	Haliaeetus albicilla_ver1.0	Haliaeetus albicilla	8969	1196539455	Scaffold	2019-02-16	BJBZ01	53802	120761	35313	PRJDB7806	SAMD00156790
GCA_025727675.1	ASM2572767v1	Ciconia boyciana	52775	1240662048	Scaffold	2022-10-17	JAODVK01	41139	85704854	13269	PRJNA628040	SAMN14694743
GCA_028565315.1	ASM2856531v1	Scolopax rusticola	100826	1109114366	Scaffold	2023-02-09	JAOWAS01	38489	77306008	10281	PRJNA727472	SAMN19021773
GCA_004320145.1	Accipiter nisus_ver1.0	Accipiter nisus	211598	1190649881	Scaffold	2019-02-16	BJBX01	35336	91241	44975	PRJDB7807	SAMD00156791
GCA_025727775.1	ASM2572777v1	Accipiter gentilis	8957	1218930559	Scaffold	2022-10-17	JAOEIF01	32073	36680773	7086	PRJNA797797	SAMN26583562
GCA_003264685.1	ASM326468v1	Pygoscelis papua	30457	1209810801	Scaffold	2018-06-25	NDHE01	22342	5226246	1783	PRJNA382168	SAMN06701105
GCA_003264615.1	ASM326461v1	Pygoscelis papua	30457	1209909388	Scaffold	2018-06-25	NDHF01	22339	5226675	1783	PRJNA382168	SAMN06701104
GCA_009430485.1	ANU_Anthochaera_phrygia_1.0	Anthochaera phrygia	2020318	815187911	Scaffold	2019-10-31	VJPA01	944	4482	265121	PRJNA549051	SAMN12070213
GCA_023344045.1	bLagMut1 alternate	Lagopus muta	64668	923340374	Scaffold	2022-05-12	JAMCCU01	619110	619935	3212	PRJNA836585	SAMN25144835
GCA_032362415.1	ASM3236241v1	Zonotrichia leucophrys gambelii	257770	994139885	Scaffold	2023-10-04	JAJHPG01	88752	68718313	20144	PRJNA765064	SAMN21542539
GCA_029286905.1	ASM2928690v1	Willisornis vidua	1566151	1085501054	Scaffold	2023-03-20	WHWB01	19858	1139183	38469	PRJNA576680	SAMN13001521
GCA_001039765.2	AptMant0	Apteryx mantelli mantelli	202946	1595278775	Contig	2015-06-23		16159			PRJEB6383	SAMEA2560515
GCA_022577445.1	bPasSan1.0.p	Passerculus sandwichensis alaudinus	2916761	1152275337	Scaffold	2022-03-15	JAKOOL01	5981027	18220233	336	PRJNA796788	SAMN24839580
GCA_017309825.1	UBC_NOGO_v1	Accipiter gentilis atricapillus	387753	1245809754	Scaffold	2021-03-09	JAESIU01	183402	1025078	14540	PRJNA692628	SAMN17359091
GCA_022578375.1	bPasSan1.0.a	Passerculus sandwichensis alaudinus	2916761	1785383892	Scaffold	2022-03-15	JAKOOM01	133443	151227	29743	PRJNA796787	SAMN24839580
GCA_021164005.1	ASM2116400v1	Willisornis vidua nigrigula	1676003	1109653187	Scaffold	2021-12-10	JAJPCS01	132574	11614700	21748	PRJNA655929	SAMN15760291
GCA_004320205.1	Lagopus muta japonica_ver1.0	Lagopus muta japonica	1604048	1002559668	Scaffold	2019-02-15	BJCA01	56225	63289	62806	PRJDB7799	SAMD00156785
GCA_039999165.1	bLatdis1.pri.20230816.fasta.gz	Lathamus discolor	678569	1244046293	Contig	2024-05-31	JAXCIO01	18966283			PRJNA1021263	SAMN37547917
GCA_028536645.1	bAphCal1.0.hap2	Aphelocoma californica	142466	1191279315	Scaffold	2023-02-07	JAQMYS01	11670509	65728546	1631	PRJNA904313	SAMN31837216
GCA_003402825.1	Coha_1.0	Corvus hawaiiensis	134902	1064970991	Contig	2018-08-16	QORP01	7737654			PRJNA475267	SAMN09383001
GCA_029207785.1	bChaFas1.0.hap2	Chamaea fasciata	190680	1194527585	Scaffold	2023-03-14	JARCOR01	4583527	73097583	1350	PRJNA936926	SAMN33386005
GCA_009819845.1	bAytFul2.alt	Aythya fuligula	219594	1013629683	Scaffold	2019-12-23	WNMN01	4453028	4453028	780	PRJNA561953	SAMN12621346
GCA_964188375.1	bButBut1.hap2.1	Buteo buteo	30397	1330554072	Scaffold	2024-06-19	CAXLPF01	4094128	44778580	458	PRJEB76732	SAMEA114594453
GCA_022818055.1	ASM2281805v1	Emberiza elegans	160761	1222647951	Scaffold	2022-04-05	JAJHUK01	3607765	73992973	380	PRJNA778594	SAMN22965351
GCA_009651025.1	bCorMon1.alt	Corvus moneduloides	1196302	905198257	Contig	2019-11-12	WHPP01	2563033			PRJNA560982	SAMN12368441
GCA_022605895.1	bRalLim1.0.a	Rallus limicola	156759	1425697905	Scaffold	2022-03-17	JAKCPA01	2459492	9049408	4450	PRJNA794194	SAMN24505263
GCA_046119005.1	bButVir1_a1.1	Butorides virescens	110671	1193560313	Contig	2024-12-17	JBHEPU01	2288455			PRJNA1153367	SAMN41697952
GCA_009819585.1	bMerNub1.alt	Merops nubicus	57421	1122486764	Contig	2019-12-23	WNMV01	1966515			PRJNA561895	SAMN12621035
GCA_009819485.1	bCarCri1.alt	Cariama cristata	54380	930239327	Scaffold	2019-12-23	WNMP01	1876668	1876668	2840	PRJNA561893	SAMN12614807
GCA_963082445.1	bNesMay2.1 alternate haplotype	Nesoenas mayeri	187126	867500292	Contig	2023-08-08	CAUJAQ01	1847256			PRJEB64782	SAMEA12922160
GCA_023634305.1	bFalBia1.alt	Falco biarmicus	345155	1202443328	Contig	2022-06-01	JAMOAU01	1820461			PRJNA842827	SAMN28688289
GCA_965151595.1	bCygCol1.1 alternate haplotype	Cygnus columbianus	110926	1147813669	Scaffold	2025-02-15	CBCUAL01	1793818	65004887	600	PRJEB85808	SAMEA112468031
GCA_016880875.1	bAcaChl1.alt	Acanthisitta chloris	57068	827793803	Scaffold	2021-02-10	JAFCHR01	1753226	1753226	2879	PRJNA561955	SAMN16442762
GCA_963924255.1	bChrRid1.1 alternate haplotype	Chroicocephalus ridibundus	1192867	1350722057	Contig	2024-01-20	CAWUPG01	1745487			PRJEB71950	SAMEA112468038
GCA_026170555.1	bMelFor1.0.a	Melanerpes formicivorus	211600	1438781011	Scaffold	2022-11-14	JANXIO01	1399318	11992614	2294	PRJNA875157	SAMN30523671
GCA_027559525.1	bAcrTri1.alt	Acridotheres tristis	279927	969356965	Scaffold	2023-01-03	JAPZMP01	1397630	1397630	2221	PRJNA839506	SAMN28454388
GCA_963243765.1	bPsiEch3.1 alternate haplotype	Psittacula echo	232653	791895490	Contig	2023-08-20	CAUJLE01	1265185			PRJEB65272	SAMEA12361725
GCA_963921815.1	bPhaCar2.1 alternate haplotype	Phalacrocorax carbo	9209	1164897548	Contig	2024-01-12	CAWUGX01	1260484			PRJEB71802	SAMEA8228692
GCA_026419925.1	bHarHar1	Harpia harpyja	202280	1185324778	Scaffold	2022-11-25	JAPMHX01	730899	730899	5968	PRJNA896140	SAMN31530492
GCA_003426825.1	eyr_v1	Eopsaltria australis	44318	1228344903	Scaffold	2018-08-23	QKXG01	641411	987278	20702	PRJNA476023	SAMN09425179
GCA_903797565.2	bEriRub2.2 alternate haplotype	Erithacus rubecula	37610	912720829	Scaffold	2021-03-21	CAIGJN02	602370	603216	3668	PRJEB38657	SAMEA4760689
GCA_020740675.1	bCorHaw1.alt.cur	Corvus hawaiiensis	134902	628844469	Contig	2021-11-03	JAJGSZ01	584432			PRJNA774316	SAMN22550278
GCA_027474345.1	bSphHub1.alt	Spheniscus humboldti	9240	1159977626	Scaffold	2022-12-27	JAPZLK01	536208	536208	4342	PRJNA838344	SAMN28408465
GCA_013398495.1	ASM1339849v1	Vidua chalybeata	81927	1073584019	Scaffold	2020-07-10	WBNB01	387567	916466	3351	PRJNA545868	SAMN12254000
GCA_030449815.1	bPelCri1.alt	Pelecanus crispus	36300	1207417857	Contig	2023-07-13	JAUANZ01	352774			PRJNA984932	SAMN35784560
GCA_009650515.1	UO_Cmon_1.0	Corvus moneduloides	1196302	1056558033	Scaffold	2019-11-12	VRTO01	331397	4457533	2996	PRJNA557728	SAMN12418287
GCA_013398675.1	ASM1339867v1	Corvus moneduloides	1196302	1056525328	Scaffold	2020-07-10	WBNF01	331397	4457534	2993	PRJNA545868	SAMN12254009
GCA_009769485.2	bCygOlo1.alt.v2	Cygnus olor	8869	814594871	Scaffold	2021-03-30	WNMJ02	327091	327091	5626	PRJNA561961	SAMN12621369
GCA_017310255.1	ASM1731025v1	Butorides virescens	110671	1194621758	Contig	2021-03-09	JADKXX01	222988			PRJNA666735	SAMN16326460
GCA_017639225.1	C.kubaryi_AGA036_a1.0	Corvus kubaryi	68294	1068123824	Scaffold	2021-03-30	JAEMUT01	211228	17097965	1443	PRJNA680657	SAMN16883221
GCA_024433255.1	Lanner10X.alt	Falco biarmicus	345155	1157862688	Scaffold	2022-07-25	JALPQZ01	138652	28945907	728	PRJNA802107	SAMN24625188
GCA_024433245.1	Lanner10X.pri	Falco biarmicus	345155	1157944115	Scaffold	2022-07-25	JALPQY01	138651	28947013	729	PRJNA802108	SAMN24625188
GCA_003342815.1	eudEle1	Eudromia elegans	8805	955514612	Scaffold	2018-07-26	PTEX01	126242	3261870	2364	PRJNA433110	SAMN08476458
GCA_013398625.1	ASM1339862v1	Poecile atricapillus	48891	1047311074	Scaffold	2020-07-10	VZSS01	109509	11311321	3149	PRJNA545868	SAMN12253993
GCA_011421415.2	BCCH_new_scaffold_names	Poecile atricapillus	48891	1047807048	Scaffold	2023-06-20	JAAMOC02	108423	64674564	1870	PRJNA589043	SAMN13264372
GCA_024431025.1	CommonKestrel10X.alt	Falco tinnunculus	100819	1134440588	Scaffold	2022-07-25	JALPQL01	107478	10703916	1016	PRJNA802093	SAMN24625195
GCA_045787325.1	ASM4578732v1	Strix aluco	111821	1224867313	Scaffold	2024-12-06	JBJGJI01	96756	775167	36666	PRJNA1153307	SAMN44603845
GCA_013397215.1	ASM1339721v1	Cardinalis cardinalis	98964	1037930431	Scaffold	2020-07-10	VYXE01	90773	451346	39279	PRJNA545868	SAMN12253819
GCA_013401155.1	ASM1340115v1	Molothrus ater	84834	1229058992	Scaffold	2020-07-10	VZUF01	89160	1946625	144198	PRJNA545868	SAMN12254001
GCA_013396415.1	ASM1339641v1	Casuarius casuarius	8787	1204586945	Scaffold	2020-07-10	VWPT01	88589	5669588	3215	PRJNA545868	SAMN12253744
GCA_026979555.1	bVidCha1 purged dups haplotype	Vidua chalybeata	81927	154870056	Contig	2022-12-16	JAPVRA01	88130			PRJNA889056	SAMN12254000
GCA_013397355.1	ASM1339735v1	Motacilla alba	45807	1043123529	Scaffold	2020-07-10	VXBE01	87013	683060	21258	PRJNA545868	SAMN12253824
GCA_013398775.1	ASM1339877v1	Eudromia elegans	8805	958920152	Scaffold	2020-07-10	VZSX01	74838	6275819	2568	PRJNA545868	SAMN12253968
GCA_013398395.1	ASM1339839v1	Erithacus rubecula	37610	979843765	Scaffold	2020-07-10	VZSK01	73144	2955106	2673	PRJNA545868	SAMN12253986
GCA_013398195.1	ASM1339819v1	Caloenas nicobarica	187106	1025545389	Scaffold	2020-07-10	VZSB01	72340	20885367	3685	PRJNA545868	SAMN12253981
GCA_018127105.1	ASM1812710v1	Corvus kubaryi	68294	1073474534	Contig	2021-04-22	JAERVN01	66287			PRJNA448444	SAMN08910264
GCA_002003005.2	Gallirallus_okinawae_ver2.0	Hypotaenidia okinawae	2861861	1154403731	Scaffold	2019-05-11	BDFH02	63728	107660	41622	PRJDB4707	SAMD00050839
GCA_013390085.1	ASM1339008v1	Grus americana	9117	1155476187	Scaffold	2020-07-06	WEIX01	46954	266481	33501	PRJNA545868	SAMN12253918
GCA_023170095.1	Spheniscus_humboldti_v01	Spheniscus humboldti	9240	1221488984	Scaffold	2022-04-01	BLXI01	44460	62923	56372	PRJDB9715	SAMD00222501
GCA_025504755.1	ASM2550475v1	Buteo buteo	30397	1210975031	Scaffold	2022-09-30	JANVCR01	43468	36474558	12826	PRJNA831158	SAMN28077748
GCA_045783345.1	ASM4578334v1	Bubo scandiacus	371907	1184462471	Scaffold	2024-12-06	JBJGGT01	40587	50089	93331	PRJNA1153307	SAMN44603990
GCA_010332995.1	FalTin1.0	Falco tinnunculus	100819	1179901403	Scaffold	2020-02-04	PYXA01	37053	21232185	69109	PRJNA431699	SAMN08398480
GCA_010076325.1	BGI_Shum.V1	Spheniscus humboldti	9240	1239252862	Scaffold	2020-01-31	VUKW01	35021	6229819	11265	PRJNA556735	SAMN12384883
GCA_027574805.1	ASM2757480v1	Ciconia ciconia	8928	1210875678	Scaffold	2023-01-06	JAODXU01	31371	84601090	7702	PRJNA622725	SAMN14525853
GCA_046270725.1	ASM4627072v1	Bubo scandiacus	371907	1216244684	Scaffold	2024-12-25	JBJPHA01	30620	86453004	29701	PRJNA920319	SAMN17616182
GCA_003264635.1	ASM326463v1	Pygoscelis adeliae	9238	1209911007	Scaffold	2018-06-25	NDHG01	22343	5226700	1783	PRJNA382168	SAMN06701103
GCA_003264545.1	ASM326454v1	Spheniscus humboldti	9240	1209857164	Scaffold	2018-06-25	NDHA01	22341	5226396	1783	PRJNA382168	SAMN06701109
GCA_003264665.1	ASM326466v1	Pygoscelis adeliae	9238	1209911879	Scaffold	2018-06-25	NDHH01	22339	5226628	1783	PRJNA382168	SAMN06701102
GCA_003264735.1	ASM326473v1	Spheniscus humboldti	9240	1209849151	Scaffold	2018-06-25	NDHB01	22339	5226263	1783	PRJNA382168	SAMN06701108
GCA_033558465.1	ASM3355846v1	Alcedo atthis	36245	1023373902	Scaffold	2023-11-13	WYEA01	15481	48769	372831	PRJNA574180	SAMN12846311
GCA_000400545.1	SMACv1.0	Ara macao	176014	1035921044	Contig	2013-05-20	AMXX01	6366			PRJNA175470	SAMN02981465
GCA_000400695.1	SMACv1.1	Ara macao	176014	1204683257	Scaffold	2013-06-26	AOUJ01	4399	15974	192789	PRJNA189648	SAMN03000706
GCA_035592075.1	ASM3559207v1	Falco biarmicus	345155	1244804007	Scaffold	2024-01-11	JAVJID01	2482	33046265	13809	PRJNA1006338	SAMN37023861
GCA_036939035.1	ASM3693903v1	Grus americana	9117	1259957251	Contig	2024-03-01	JBAKCG01	793			PRJNA970339	SAMN34999498
GCA_023065965.1	Corvus_cornix__S_Up_H60__v1.0_flye.10kbFILTER	Corvus cornix	181096	1117372175	Scaffold	2022-04-20	JAJVDG01	9308657	10245511	2176	PRJNA772570	SAMN13509879
GCA_011004865.1	bBalReg1.alt	Balearica regulorum gibbericeps	100784	1042364165	Scaffold	2020-02-24	JAAIYD01	2534691	2534691	971	PRJNA561891	SAMN12615749
GCA_963513985.1	bFriCoe1.1 alternate haplotype	Fringilla coelebs	37598	1168325350	Contig	2023-09-28	CAUPSH01	1659618			PRJEB66367	SAMEA9359753
GCA_015220175.1	bPogPus1.alt	Pogoniulus pusillus	488313	1101771457	Scaffold	2020-11-02	JADCQL01	647387	647387	2748	PRJNA637954	SAMN15098508
GCA_002023255.2	ASM202325v2	Corvus cornix cornix	932674	1050110261	Scaffold	2017-04-25	MVNZ02	8911460	18368925	145	PRJNA358092	SAMN02143031
GCA_015832205.1	Motacilla_alba_V1.0_alt	Motacilla alba alba	1094192	797430388	Contig	2020-12-08	JACXWF01	251690			PRJNA662705	SAMN16093224
[truncated: 276 more rows]
