# Supplementary material for: Genome Assemblies for Seven Families of Birds From the Global South
Source: Mol Ecol Resour. 2026 Jul 15;26(5):e70162. doi: 10.1111/1755-0998.70162 (PMC13373495; doi:10.1111/1755-0998.70162)
Supplement: Supplementary file 4 — Data S4: men70162‐sup‐0004‐DataS3.xlsx. [file MEN-26-e70162-s005.xlsx]

## Sheet: Appendix S3
NCBI	BirdLife	Comments
Acrocephalus kingi	Acrocephalus familiaris
Aerospiza castanilius	Accipiter castanilius
Aerospiza tachiro	Accipiter tachiro
Anarhynchus alexandrinus	Charadrius alexandrinus
Anarhynchus nivosus	Charadrius nivosus
Anser cygnoides	Anser cygnoid
Antigone vipio	Grus vipio
Atlantisia rogersi	Laterallus rogersi
Balearica regulorum	Balearica regulorum
Brachypodius melanocephalos	Brachypodius atriceps
Camarhynchus parvulus	Geospiza parvula
Campethera caroli	Pardipicus caroli
Cercotrichas coryphoeus	Tychaedon coryphoeus
Chroicocephalus genei	Larus genei
Chroicocephalus maculipennis	Larus maculipennis
Chroicocephalus ridibundus	Larus ridibundus
Circaetus spectabilis	Dryotriorchis spectabilis
Coloeus monedula	Corvus monedula
Corapipo altera	Corapipo leucorrhoa
Cossypha archeri	Dessonornis archeri
Cossypha caffra	Dessonornis caffer
Cossypha polioptera	Sheppardia polioptera
Diphyllodes magnificus	Cicinnurus magnificus
Eudyptes filholi	Eudyptes chrysocome
Excalfactoria chinensis	Synoicus chinensis
Gorsachius magnificus	Oroanassa magnifica
Haliaeetus ichthyaetus	Icthyophaga ichthyaetus
Harpyhaliaetus coronatus	Stephanoaetus coronatus
Ichthyaetus audouinii	Larus audouinii
Leucophaeus atricilla	Larus atricilla
Leucopternis lacernulatus	Buteogallus lacernulatus
Lichenostomus cassidix	Lichenostomus melanops
Lophochroa leadbeateri	Cacatua leadbeateri
Loriotus luctuosus	Islerothraupis luctuosa
Muscicapa comitata	Bradornis comitatus
Muscicapa olivascens	Fraseria olivascens
Nyctibius bracteatus	Phyllaemulor bracteatus
Oceanodroma leucorhoa	Hydrobates leucorhous
Oceanodroma tethys	Hydrobates tethys
Pezoporus flaviventris	Pezoporus wallicus
Phalacrocorax aristotelis	Gulosus aristotelis
Phalacrocorax auritus	Nannopterum auritum
Phalacrocorax brasilianus	Nannopterum brasilianum
Phalacrocorax harrisi	Nannopterum harrisi
Phalacrocorax pelagicus	Urile pelagicus
Platysteira castanea	Dyaphorophyia castanea
Psittacula columboides	Nicopsitta columboides
Psittacula cyanocephala	Himalayapsitta cyanocephala
Psittacula echo	Alexandrinus eques
Psittacula eupatria	Palaeornis eupatria
Psittacula himalayana	Himalayapsitta himalayana
Psittacula krameri	Alexandrinus krameri
Psittacula longicauda	Belocercus longicaudus
Psittacula roseata	Himalayapsitta roseata
Rhadina sibilatrix	Phylloscopus sibilatrix
Rhinoptilus africanus	Smutsornis africanus
Sasia africana	Verreauxia africana
Serinus citrinella	Carduelis citrinella
Sinosuthora webbiana	Suthora webbiana
Strigops habroptila	Strigops habroptilus
Sylvia nana	Curruca nana
Thapsinillas affinis	Hypsipetes affinis
Thectocercus acuticaudatus	Psittacara acuticaudatus
Tockus alboterminatus	Lophoceros alboterminatus
Tockus fasciatus	Lophoceros fasciatus
Tringa tobata	Phalaropus lobatus
Vireo hypochryseus	Pachysylvia hypochrysea
Acanthis cabaret		Supergene complex bird
Anomalopteryx didiformis		Extinct
Aphelocoma insularis		Not available - species not split
Aphelocoma woodhouseii		Not available - species not split
Butorides virescens		Not available - species not split
Corvus cornix		Not available - species not split
Cyanoramphus saisseti		Not available
Eudyptula albosignata		Not determined
Falco pelegrinoides		Peregrine sub-species not recognized as a species
Falco rupicolus		Species complex of Rock Kestrel
Forpus crassirostris		Species complex, Could not be determined
Himantopus leucocephalus		Could not be determined
Horornis vulcanius		Could not be determined
Larus thayeri		Sub-species split
Milvus lineatus		Black Kite sub-species, not split
Oenanthe melanoleuca		Sub-species, not split
Porphyrio melanotus		Part of a larger species complex of Porphyrio porphyrio
Pyrrhura berlepschi		Subspecies of Pyrrhura melanura
Ramphastos swainsonii		Subspecies of Ramphastos ambiguus
Saxicola maurus		subspecies of Saxicola torquatus
Saxicola rubicola		subspecies of Saxicola torquatus
Spilornis abbotti		subspecies of Spilornis cheela
Todiramphus albicilla		Previously a subspecies of T.chloris
